# Supplementary material for: Reassessment of growth-climate relations indicates the potential for decline across Eurasian boreal larch forests
Source: Nat Commun. 2023 Jun 8;14:3358. doi: 10.1038/s41467-023-39057-5 (PMC10250375; doi:10.1038/s41467-023-39057-5)
Supplement: Supplementary file 4 — Supplementary Data 1 [file 41467_2023_39057_MOESM4_ESM.xlsx]

## Sheet: Sheet1
ID	SIGN	SITE	COUNTRY	LAT (°N)	LON (°E)	SPECIES	ELEVATION (m)	START YEAR (AD)	END YEAR (AD)	CORE	TREE	SOURCE	CONTRIBUTORS	SAMPLING STRATEGY	ORIGIN COLLECTION PURPOSE	Published Paper
B1	np	CHIN029	China	43.85	93.3	Larix sibirica	2810	1571	2002	91	43	ITRDB	Krusic, P.J.; Li, J.; Peng, J.; Fang, K.; Cook, E.R.	classic	climate reconstruction	Cook, E.R. et al., 2010. Asian Monsoon Failure and Megadrought During the Last Millennium. Science, 328(5977): 486-489.
B2	nx	CHIN030	China	43.8333	93.3833	Larix sibirica	2840	1608	2002	51	25	ITRDB	Krusic, P.J.; Li, J.; Peng, J.; Fang, K.; Cook, E.R.	classic	climate reconstruction	Cook, E.R. et al., 2010. Asian Monsoon Failure and Megadrought During the Last Millennium. Science, 328(5977): 486-489.
B3	nn	CHIN031	China	43.8167	93.3333	Larix sibirica	2480	1790	2002	49	25	ITRDB	Krusic, P.J.; Li, J.; Peng, J.; Fang, K.; Cook, E.R.	classic	climate reconstruction	Cook, E.R. et al., 2010. Asian Monsoon Failure and Megadrought During the Last Millennium. Science, 328(5977): 486-489.
B4	nn	CHIN032	China	43.8167	93.3	Larix sibirica	2380	1807	2002	44	23	ITRDB	Krusic, P.J.; Li, J.; Peng, J.; Fang, K.; Cook, E.R.	classic	climate reconstruction	Cook, E.R. et al., 2010. Asian Monsoon Failure and Megadrought During the Last Millennium. Science, 328(5977): 486-489.
B5	xx	MONG001	Mongolia	50.7667	100.2	Larix sibirica	2300	1617	1994	13	10	ITRDB	Jacoby, G.C.; D'Arrigo, R.D.; Buckley, B.M.; Pederson, N.	classic	climate reconstruction	Jacoby, G. et al., 1999. Temperature and Precipitation in Mongolla Based on Dendroclimatic Investigations. IAWA Journal, 20(3): 339-354.
B6	0n	MONG004	Mongolia	47.9	107.45	Larix sibirica	1565	1798	1994	42	15	ITRDB	Jacoby, G.C.; D'Arrigo, R.D.; Buckley, B.M.; Pederson, N.	classic	climate reconstruction	Jacoby, G. et al., 1999. Temperature and Precipitation in Mongolla Based on Dendroclimatic Investigations. IAWA Journal, 20(3): 339-354. Cook, E.R. et al., 2010. Asian Monsoon Failure and Megadrought During the Last Millennium. Science, 328(5977): 486-489.
B7	0n	MONG006	Mongolia	47.7833	107.5	Larix sibirica	1415	1582	2001	55	29	ITRDB	Jacoby, G.C.; Buckley, B.M.; Pederson, N.	classic	climate reconstruction	Jacoby, G. et al., 1999. Temperature and Precipitation in Mongolla Based on Dendroclimatic Investigations. IAWA Journal, 20(3): 339-354. Cook, E.R. et al., 2010. Asian Monsoon Failure and Megadrought During the Last Millennium. Science, 328(5977): 486-489.
B8	0n	MONG009	Mongolia	49.9167	91.5667	Larix sibirica	2500	1326	1998	35	20	ITRDB	Jacoby, G.C.; D'Arrigo, R.D.; Pederson, N.	classic	climate reconstruction	D'Arrigo, R. et al., 2000. Mongolian tree-rings, temperature sensitivity and reconstructions of Northern Hemisphere temperature. The Holocene, 10(6): 669-672.
B9	0n	MONG010	Mongolia	47.2667	100.033	Larix sibirica	2500	1363	1999	33	14	ITRDB	Jacoby, G.C.; D'Arrigo, R.D.; Pederson, N.	classic	climate reconstruction	D'Arrigo, R. et al., 2000. Mongolian tree-rings, temperature sensitivity and reconstructions of Northern Hemisphere temperature. The Holocene, 10(6): 669-672.
B10	0n	MONG011	Mongolia	48.15	100.283	Larix sibirica	1841	1513	2001	36	20	ITRDB	Jacoby, G.C.; Davi, N.K.; Nachin, B.; Byambasuren, O.	classic	climate reconstruction	Davi, N.K., Jacoby, G.C., Curtis, A.E. and Baatarbileg, N., 2006. Extension of drought records for central Asia using tree rings: West-central Mongolia. Journal of Climate, 19(2): 288-299.
B11	0n	MONG012	Mongolia	48.9833	103.233	Larix sibirica	1400	1511	2002	27	15	ITRDB	Jacoby, G.C.; Davi, N.K.; Nachin, B.	classic	climate reconstruction	Davi, N.K., Jacoby, G.C., Curtis, A.E. and Baatarbileg, N., 2006. Extension of drought records for central Asia using tree rings: West-central Mongolia. Journal of Climate, 19(2): 288-299.
B12	nn	MONG013	Mongolia	48.7667	97.1167	Larix sibirica	1841	1638	1998	28	16	ITRDB	Jacoby, G.C.; Davi, N.K.; Nachin, B.; Pederson, N.	classic	climate reconstruction	Davi, N.K., Jacoby, G.C., Curtis, A.E. and Baatarbileg, N., 2006. Extension of drought records for central Asia using tree rings: West-central Mongolia. Journal of Climate, 19(2): 288-299.
B13	0n	MONG014	Mongolia	49.4833	100.833	Larix sibirica	1800	1557	2002	28	15	ITRDB	Jacoby, G.C.; Davi, N.K.; Nachin, B.; Byambasuren, O.	classic	climate reconstruction	Davi, N.K., Jacoby, G.C., Curtis, A.E. and Baatarbileg, N., 2006. Extension of drought records for central Asia using tree rings: West-central Mongolia. Journal of Climate, 19(2): 288-299.
B14	0n	MONG015	Mongolia	48.1667	99.8667	Larix sibirica	2060	1340	2000	66	40	ITRDB	Jacoby, G.C.; Davi, N.K.; Nachin, B.; Byambasuren, O.	classic	climate reconstruction	Cook, E.R. et al., 2010. Asian Monsoon Failure and Megadrought During the Last Millennium. Science, 328(5977): 486-489. Davi, N.K., Jacoby, G.C., Curtis, A.E. and Baatarbileg, N., 2006. Extension of drought records for central Asia using tree rings: West-central Mongolia. Journal of Climate, 19(2): 288-299.
B15	nn	MONG016	Mongolia	48.6	88.3667	Larix sibirica	2159	1469	2004	38	26	ITRDB	Jacoby, G.C.; D'Arrigo, R.D.; Buckley, B.M.; Davi, N.K.; Pederson, N.; Nachin, B.	classic	climate reconstruction	Cook, E.R. et al., 2010. Asian Monsoon Failure and Megadrought During the Last Millennium. Science, 328(5977): 486-489.
B16	0n	MONG017	Mongolia	49.9667	91	Larix sibirica	2090	1350	2005	22	15	ITRDB	Jacoby, G.C.; D'Arrigo, R.D.; Buckley, B.M.; Davi, N.K.; Pederson, N.; Nachin, B.	classic	climate reconstruction	Cook, E.R. et al., 2010. Asian Monsoon Failure and Megadrought During the Last Millennium. Science, 328(5977): 486-489.
B17	0n	MONG018	Mongolia	49.9667	90.9833	Larix sibirica	2365	1519	2005	24	15	ITRDB	Jacoby, G.C.; D'Arrigo, R.D.; Buckley, B.M.; Davi, N.K.; Pederson, N.; Nachin, B.	classic	climate reconstruction	Cook, E.R. et al., 2010. Asian Monsoon Failure and Megadrought During the Last Millennium. Science, 328(5977): 486-489.
B18	nn	MONG019	Mongolia	47.1	90.9667	Larix sibirica	2301	1375	2004	43	25	ITRDB	Jacoby, G.C.; D'Arrigo, R.D.; Buckley, B.M.; Davi, N.K.; Pederson, N.; Nachin, B.	classic	climate reconstruction	Cook, E.R. et al., 2010. Asian Monsoon Failure and Megadrought During the Last Millennium. Science, 328(5977): 486-489.
B19	nn	MONG020	Mongolia	48.2667	88.8667	Larix sibirica	2215	1537	2005	18	12	ITRDB	Jacoby, G.C.; D'Arrigo, R.D.; Buckley, B.M.; Davi, N.K.; Pederson, N.; Nachin, B.	classic	climate reconstruction	Cook, E.R. et al., 2010. Asian Monsoon Failure and Megadrought During the Last Millennium. Science, 328(5977): 486-489.
B20	pn	MONG021	Mongolia	48.35	107.467	Larix sibirica	2258	996	2002	84	61	ITRDB	Jacoby, G.C.; D'Arrigo, R.D.; Buckley, B.M.; Davi, N.K.; Pederson, N.; Nachin, B.	classic	climate reconstruction	Cook, E.R. et al., 2010. Asian Monsoon Failure and Megadrought During the Last Millennium. Science, 328(5977): 486-489.
B21	nn	MONG023	Mongolia	49.5	94.5833	Larix sibirica	1546	1613	1998	27	12	ITRDB	Jacoby, G.C.; D'Arrigo, R.D.; Buckley, B.M.; Davi, N.K.; Pederson, N.; Nachin, B.	classic	climate reconstruction	Cook, E.R. et al., 2010. Asian Monsoon Failure and Megadrought During the Last Millennium. Science, 328(5977): 486-489.
B22	0n	MONG024	Mongolia	48.5	88.5	Larix sibirica	2196	1215	2004	34	18	ITRDB	Jacoby, G.C.; D'Arrigo, R.D.; Buckley, B.M.; Davi, N.K.; Pederson, N.; Nachin, B.	classic	climate reconstruction	Cook, E.R. et al., 2010. Asian Monsoon Failure and Megadrought During the Last Millennium. Science, 328(5977): 486-489.
B23	0n	MONG025	Mongolia	48.7	88.8	Larix sibirica	2047	1565	2004	21	11	ITRDB	Jacoby, G.C.; D'Arrigo, R.D.; Buckley, B.M.; Davi, N.K.; Pederson, N.; Nachin, B.	classic	climate reconstruction	Cook, E.R. et al., 2010. Asian Monsoon Failure and Megadrought During the Last Millennium. Science, 328(5977): 486-489.
B24	0n	MONG026	Mongolia	46.8167	100.117	Larix sibirica	2331	1411	2002	23	15	ITRDB	Jacoby, G.C.; D'Arrigo, R.D.; Buckley, B.M.; Davi, N.K.; Pederson, N.; Nachin, B.	classic	climate reconstruction	Cook, E.R. et al., 2010. Asian Monsoon Failure and Megadrought During the Last Millennium. Science, 328(5977): 486-489.
B25	nn	MONG027	Mongolia	46.3167	101.317	Larix sibirica	2716	1599	2001	21	13	ITRDB	Jacoby, G.C.; D'Arrigo, R.D.; Buckley, B.M.; Davi, N.K.; Pederson, N.; Nachin, B.	classic	climate reconstruction	Cook, E.R. et al., 2010. Asian Monsoon Failure and Megadrought During the Last Millennium. Science, 328(5977): 486-489.
B26	nn	MONG028	Mongolia	48.8333	111.683	Larix sibirica	996	1576	2001	25	16	ITRDB	Jacoby, G.C.; D'Arrigo, R.D.; Buckley, B.M.; Davi, N.K.; Pederson, N.; Nachin, B.	classic	climate reconstruction	Cook, E.R. et al., 2010. Asian Monsoon Failure and Megadrought During the Last Millennium. Science, 328(5977): 486-489.
B27	nx	MONG029	Mongolia	49.8667	91.4333	Larix sibirica	1967	1249	1998	36	19	ITRDB	Jacoby, G.C.; D'Arrigo, R.D.; Buckley, B.M.; Davi, N.K.; Pederson, N.; Nachin, B.	classic	climate reconstruction	Cook, E.R. et al., 2010. Asian Monsoon Failure and Megadrought During the Last Millennium. Science, 328(5977): 486-489.
B28	xx	MONG030	Mongolia	49.3833	94.8833	Larix sibirica	2384	1432	1998	44	25	ITRDB	Jacoby, G.C.; D'Arrigo, R.D.; Buckley, B.M.; Davi, N.K.; Pederson, N.; Nachin, B.	classic	climate reconstruction	Cook, E.R. et al., 2010. Asian Monsoon Failure and Megadrought During the Last Millennium. Science, 328(5977): 486-489.
B29	pn	MONG032	Mongolia	46.5167	100.95	Larix sibirica	2634	1261	2003	47	19	ITRDB	Jacoby, G.C.; D'Arrigo, R.D.; Buckley, B.M.; Davi, N.K.; Pederson, N.; Nachin, B.	classic	climate reconstruction	Cook, E.R. et al., 2010. Asian Monsoon Failure and Megadrought During the Last Millennium. Science, 328(5977): 486-489.
B30	pn	MONG033	Mongolia	49.3667	94.8833	Larix sibirica	2229	1265	1997	43	23	ITRDB	Jacoby, G.C.; D'Arrigo, R.D.; Buckley, B.M.; Davi, N.K.; Pederson, N.; Nachin, B.	classic	climate reconstruction	Cook, E.R. et al., 2010. Asian Monsoon Failure and Megadrought During the Last Millennium. Science, 328(5977): 486-489.
B31	pp	MONG040	Mongolia	51.15	99.0833	Larix sibirica	2400	715	2005	209	92	ITRDB	Jacoby, G.C.; Davi, N.K.; Nachin, B.; D'Arrigo, R.D.; Curtis, A.E.	classic	climate reconstruction	Davi, N.K. et al., 2015. A long-term context (931–2005 C.E.) for rapid warming over Central Asia. Quaternary Science Reviews, 121: 89-97.
B32	nn	MONG043	Mongolia	49.95	91.28	Larix sibirica	2220	1178	2005	102	75	ITRDB	Davi, N.K.; Rao, M.P.; Wilson, R.J.S.; Andreu-Hayles, L.; Oelkers, R.; D'Arrigo, R.D.; Nachin, B.; Buckley, B.M.; Pederson, N.; Leland, C.; Suran, B	classic	climate reconstruction	Davi, N.K. et al., 2021. Accelerated Recent Warming and Temperature Variability Over the Past Eight Centuries in the Central Asian Altai From Blue Intensity in Tree Rings. Geophysical Research Letters, 48(16): e2021GL092933.
B33	p0	RUSS021	Russia	66.87	65.63	Larix sibirica	250	914	1990	93	53	ITRDB	Schweingruber, F.H.	classic	climate reconstruction	Briffa, K.R. et al., 1998. Reduced sensitivity of recent tree-growth to temperature at high northern latitudes. Nature, 391(6668): 678-682.
B34	p0	RUSS023	Russia	66.6667	82.3333	Larix sibirica	33	1750	1990	27	14	ITRDB	Schweingruber, F.H.	classic	climate reconstruction	Briffa, K.R. et al., 1998. Reduced sensitivity of recent tree-growth to temperature at high northern latitudes. Nature, 391(6668): 678-682.
B35	p0	RUSS026	Russia	68.12	85.05	Larix sibirica	130	1637	1990	24	12	ITRDB	Schweingruber, F.H.	classic	climate reconstruction	Briffa, K.R. et al., 1998. Reduced sensitivity of recent tree-growth to temperature at high northern latitudes. Nature, 391(6668): 678-682.
B36	p0	RUSS027	Russia	68.25	80.1833	Larix sibirica	17	1592	1990	26	13	ITRDB	Schweingruber, F.H.	classic	climate reconstruction	Briffa, K.R. et al., 1998. Reduced sensitivity of recent tree-growth to temperature at high northern latitudes. Nature, 391(6668): 678-682.
B37	p0	RUSS028	Russia	67.9667	88.9167	Larix sibirica	257	1574	1990	20	11	ITRDB	Schweingruber, F.H.	classic	climate reconstruction	Briffa, K.R. et al., 1998. Reduced sensitivity of recent tree-growth to temperature at high northern latitudes. Nature, 391(6668): 678-682.
B38	p0	RUSS035	Russia	67.2	69.8333	Larix sibirica	17	1782	1990	34	18	ITRDB	Schweingruber, F.H.	classic	climate reconstruction	Briffa, K.R. et al., 1998. Reduced sensitivity of recent tree-growth to temperature at high northern latitudes. Nature, 391(6668): 678-682.
B39	n0	RUSS044	Russia	63.4333	43.55	Larix sibirica	121	1729	1990	29	15	ITRDB	Schweingruber, F.H.	classic	climate reconstruction	Briffa, K.R. et al., 1998. Reduced sensitivity of recent tree-growth to temperature at high northern latitudes. Nature, 391(6668): 678-682.
B40	p0	RUSS053	Russia	67.45	142.617	Larix sibirica	113	1591	1991	35	18	ITRDB	Schweingruber, F.H.	classic	climate reconstruction	Briffa, K.R. et al., 1998. Reduced sensitivity of recent tree-growth to temperature at high northern latitudes. Nature, 391(6668): 678-682.
B41	n0	RUSS061	Russia	64.25	53.5667	Larix sibirica	51	1674	1991	29	16	ITRDB	Schweingruber, F.H.	classic	climate reconstruction	Briffa, K.R. et al., 1998. Reduced sensitivity of recent tree-growth to temperature at high northern latitudes. Nature, 391(6668): 678-682.
B42	n0	RUSS064	Russia	66.2167	56.3333	Larix sibirica	76	1630	1990	26	13	ITRDB	Schweingruber, F.H.	classic	climate reconstruction	Briffa, K.R. et al., 1998. Reduced sensitivity of recent tree-growth to temperature at high northern latitudes. Nature, 391(6668): 678-682.
B43	p0	RUSS075	Russia	60.7	51.3833	Larix sibirica	149	1649	1991	28	14	ITRDB	Schweingruber, F.H.	classic	climate reconstruction	Briffa, K.R. et al., 1998. Reduced sensitivity of recent tree-growth to temperature at high northern latitudes. Nature, 391(6668): 678-682.
B44	p0	RUSS078	Russia	69.1167	84.5	Larix sibirica	80	1624	1990	29	16	ITRDB	Schweingruber, F.H.	classic	climate reconstruction	Briffa, K.R. et al., 1998. Reduced sensitivity of recent tree-growth to temperature at high northern latitudes. Nature, 391(6668): 678-682.
B45	p0	RUSS079	Russia	69.1167	84.5	Larix sibirica	80	1949	1990	8	4	ITRDB	Schweingruber, F.H.	classic	climate reconstruction	Briffa, K.R. et al., 1998. Reduced sensitivity of recent tree-growth to temperature at high northern latitudes. Nature, 391(6668): 678-682.
B46	n0	RUSS082	Russia	66.0833	77.6833	Larix sibirica	30	1671	1990	27	14	ITRDB	Schweingruber, F.H.	classic	climate reconstruction	Briffa, K.R. et al., 1998. Reduced sensitivity of recent tree-growth to temperature at high northern latitudes. Nature, 391(6668): 678-682.
B47	x0	RUSS084	Russia	65.3833	72.8667	Larix sibirica	100	1767	1990	29	15	ITRDB	Schweingruber, F.H.	classic	climate reconstruction	Briffa, K.R. et al., 1998. Reduced sensitivity of recent tree-growth to temperature at high northern latitudes. Nature, 391(6668): 678-682.
B48	n0	RUSS092	Russia	67.4667	76.7667	Larix sibirica	20	1585	1990	27	14	ITRDB	Schweingruber, F.H.	classic	climate reconstruction	Briffa, K.R. et al., 1998. Reduced sensitivity of recent tree-growth to temperature at high northern latitudes. Nature, 391(6668): 678-682.
B49	p0	RUSS098	Russia	64.9167	42.5	Larix sibirica	93	1578	1990	20	10	ITRDB	Schweingruber, F.H.	classic	climate reconstruction	Briffa, K.R. et al., 1998. Reduced sensitivity of recent tree-growth to temperature at high northern latitudes. Nature, 391(6668): 678-682.
B50	p0	RUSS101	Russia	66.2167	71.6667	Larix sibirica	52	1740	1990	34	17	ITRDB	Schweingruber, F.H.	classic	climate reconstruction	Briffa, K.R. et al., 1998. Reduced sensitivity of recent tree-growth to temperature at high northern latitudes. Nature, 391(6668): 678-682.
B51	p0	RUSS112	Russia	62.2167	129.35	Larix sibirica	238	1730	1991	26	13	ITRDB	Schweingruber, F.H.	classic	climate reconstruction	Briffa, K.R. et al., 1998. Reduced sensitivity of recent tree-growth to temperature at high northern latitudes. Nature, 391(6668): 678-682.
B52	n0	RUSS115	Russia	60.2667	29.5833	Larix sibirica	51	1757	1990	30	25	ITRDB	Schweingruber, F.H.	classic	climate reconstruction	Briffa, K.R. et al., 1998. Reduced sensitivity of recent tree-growth to temperature at high northern latitudes. Nature, 391(6668): 678-682.
B53	p0	RUSS117	Russia	60.3833	57.1167	Larix sibirica	132	1730	1991	28	14	ITRDB	Schweingruber, F.H.	classic	climate reconstruction	Briffa, K.R. et al., 1998. Reduced sensitivity of recent tree-growth to temperature at high northern latitudes. Nature, 391(6668): 678-682.
B54	n0	RUSS119	Russia	65.6	50.6333	Larix sibirica	110	1603	1990	22	15	ITRDB	Schweingruber, F.H.	classic	climate reconstruction	Briffa, K.R. et al., 1998. Reduced sensitivity of recent tree-growth to temperature at high northern latitudes. Nature, 391(6668): 678-682.
B55	n0	RUSS122	Russia	66.0833	77.6833	Larix sibirica	50	1780	1990	26	13	ITRDB	Schweingruber, F.H.	classic	climate reconstruction	Briffa, K.R. et al., 1998. Reduced sensitivity of recent tree-growth to temperature at high northern latitudes. Nature, 391(6668): 678-682.
B56	p0	RUSS123	Russia	65.45	60.5833	Larix sibirica	364	1588	1990	32	16	ITRDB	Schweingruber, F.H.	classic	climate reconstruction	Briffa, K.R. et al., 1998. Reduced sensitivity of recent tree-growth to temperature at high northern latitudes. Nature, 391(6668): 678-682.
B57	n0	RUSS127	Russia	50.15	85.3667	Larix sibirica	1566	1581	1994	24	12	ITRDB	Schweingruber, F.H.	classic	climate reconstruction	Briffa, K.R. et al., 1998. Reduced sensitivity of recent tree-growth to temperature at high northern latitudes. Nature, 391(6668): 678-682.
B58	p0	RUSS129	Russia	51	85.6333	Larix sibirica	1654	1611	1994	29	15	ITRDB	Schweingruber, F.H.	classic	climate reconstruction	Briffa, K.R. et al., 1998. Reduced sensitivity of recent tree-growth to temperature at high northern latitudes. Nature, 391(6668): 678-682.
B59	p0	RUSS130	Russia	50.8667	85.2333	Larix sibirica	1450	1636	1994	30	15	ITRDB	Schweingruber, F.H.	classic	climate reconstruction	Briffa, K.R. et al., 1998. Reduced sensitivity of recent tree-growth to temperature at high northern latitudes. Nature, 391(6668): 678-682.
B60	p0	RUSS133	Russia	50.5	87.6833	Larix sibirica	1950	1697	1994	24	12	ITRDB	Schweingruber, F.H.	classic	climate reconstruction	Briffa, K.R. et al., 1998. Reduced sensitivity of recent tree-growth to temperature at high northern latitudes. Nature, 391(6668): 678-682.
B61	n0	RUSS135	Russia	50.4167	87.5833	Larix sibirica	1913	1601	1994	30	15	ITRDB	Schweingruber, F.H.	classic	climate reconstruction	Briffa, K.R. et al., 1998. Reduced sensitivity of recent tree-growth to temperature at high northern latitudes. Nature, 391(6668): 678-682.
B62	p0	RUSS136	Russia	50.8667	85.2333	Larix sibirica	1400	1761	1994	30	15	ITRDB	Schweingruber, F.H.	classic	climate reconstruction	Briffa, K.R. et al., 1998. Reduced sensitivity of recent tree-growth to temperature at high northern latitudes. Nature, 391(6668): 678-682.
B63	n0	RUSS137	Russia	50.4833	87.65	Larix sibirica	2142	1581	1994	24	12	ITRDB	Schweingruber, F.H.	classic	climate reconstruction	Briffa, K.R. et al., 1998. Reduced sensitivity of recent tree-growth to temperature at high northern latitudes. Nature, 391(6668): 678-682.
B64	n0	RUSS140	Russia	50.65	84.9833	Larix sibirica	1408	1741	1994	30	15	ITRDB	Schweingruber, F.H.	classic	climate reconstruction	Briffa, K.R. et al., 1998. Reduced sensitivity of recent tree-growth to temperature at high northern latitudes. Nature, 391(6668): 678-682.
B65	p0	RUSS159	Russia	63.0667	76.3167	Larix sibirica	118	1804	1994	24	12	ITRDB	Schweingruber, F.H.	classic	climate reconstruction	Briffa, K.R. et al., 1998. Reduced sensitivity of recent tree-growth to temperature at high northern latitudes. Nature, 391(6668): 678-682.
B66	p0	RUSS180	Russia	65.3167	64.65	Larix sibirica	33	1828	1994	26	13	ITRDB	Schweingruber, F.H.	classic	climate reconstruction	Briffa, K.R. et al., 1998. Reduced sensitivity of recent tree-growth to temperature at high northern latitudes. Nature, 391(6668): 678-682.
B67	p0	RUSS220	Russia	66.9	65.6	Larix sibirica	870	778	1990	282	180	ITRDB	Jacoby, G.C.; D'Arrigo, R.D.; Buckley, B.M.	classic	climate reconstruction	Project Title "Synthesis of Three Decades of Research on Tree Growth in Northern Forests in relation to Global Climatic Change"
B68	pp	RUSS223	Russia	67.5	70	Larix sibirica	20	-764	2005	615	614	ITRDB	Hantemirov, R.M.; Shiyatov, S.G.; Surkov, A.; Gorlanova, L.	classic	climate reconstruction	Briffa, K.R. et al., 2013. Reassessing the evidence for tree-growth and inferred temperature change during the Common Era in Yamalia, northwest Siberia. Quaternary Science Reviews, 72: 83-107.
B69	pp	RUSS224	Russia	66.8167	65.5833	Larix sibirica	190	1641	2001	33	23	ITRDB	Kirdyanov, A.	classic	climate reconstruction	Briffa, K.R. et al., 2013. Reassessing the evidence for tree-growth and inferred temperature change during the Common Era in Yamalia, northwest Siberia. Quaternary Science Reviews, 72: 83-107.
B70	pp	RUSS225	Russia	66.8167	65.5833	Larix sibirica	190	1845	2006	24	16	ITRDB	Kirdyanov, A.	classic	climate reconstruction	Briffa, K.R. et al., 2013. Reassessing the evidence for tree-growth and inferred temperature change during the Common Era in Yamalia, northwest Siberia. Quaternary Science Reviews, 72: 83-107.
B71	pp	RUSS226	Russia	50.0833	87.9333	Larix sibirica	2190	1495	1998	13	9	ITRDB	Cook, E.R.	classic	climate reconstruction	PAGES 2K Consortium, 2013. Continental-scale temperature variability during the past two millennia. Nature Geoscience, 6: 339
B72	pp	RUSS227	Russia	49.6167	88.1	Larix sibirica	2072	1561	2000	24	24	ITRDB	Cook, E.R.	classic	climate reconstruction	PAGES 2K Consortium, 2013. Continental-scale temperature variability during the past two millennia. Nature Geoscience, 6: 339
B73	p0	RUSS228	Russia	50.8667	85.2333	Larix sibirica	1569	1568	1995	48	28	ITRDB	Cook, E.R.	classic	climate reconstruction	PAGES 2K Consortium, 2013. Continental-scale temperature variability during the past two millennia. Nature Geoscience, 6: 339
B74	pp	RUSS229	Russia	50.3	87.8333	Larix sibirica	2230	1538	2000	11	11	ITRDB	Cook, E.R.	classic	climate reconstruction	PAGES 2K Consortium, 2013. Continental-scale temperature variability during the past two millennia. Nature Geoscience, 6: 339
B75	nn	RUSS230	Russia	50.2667	87.8333	Larix sibirica	1772	1497	2000	10	10	ITRDB	Cook, E.R.	classic	climate reconstruction	PAGES 2K Consortium, 2013. Continental-scale temperature variability during the past two millennia. Nature Geoscience, 6: 339
B76	pp	RUSS231	Kazakhstan	49.17	87.28	Larix sibirica	2412	1542	2000	22	22	ITRDB	Cook, E.R.	classic	climate reconstruction	PAGES 2K Consortium, 2013. Continental-scale temperature variability during the past two millennia. Nature Geoscience, 6: 339
B77	pn	RUSS232	Russia	50.1667	87.8333	Larix sibirica	1662	1418	1999	20	20	ITRDB	Cook, E.R.	classic	climate reconstruction	PAGES 2K Consortium, 2013. Continental-scale temperature variability during the past two millennia. Nature Geoscience, 6: 339
B78	nn	RUSS233	Russia	50.1167	87.9167	Larix sibirica	1721	1554	2000	9	9	ITRDB	Cook, E.R.	classic	climate reconstruction	PAGES 2K Consortium, 2013. Continental-scale temperature variability during the past two millennia. Nature Geoscience, 6: 339
B79	p0	RUSS234	Russia	50.4833	87.4833	Larix sibirica	1876	1550	1995	29	23	ITRDB	Cook, E.R.	classic	climate reconstruction	PAGES 2K Consortium, 2013. Continental-scale temperature variability during the past two millennia. Nature Geoscience, 6: 339
B80	nn	RUSS235	Russia	50.6833	87.9667	Larix sibirica	1525	1555	2000	17	17	ITRDB	Cook, E.R.	classic	climate reconstruction	PAGES 2K Consortium, 2013. Continental-scale temperature variability during the past two millennia. Nature Geoscience, 6: 339
B81	pp	RUSS240	Russia	52.4833	98.9667	Larix sibirica	2129	1603	2013	8	8	ITRDB	Buyantuyev, V.; Voronin, V.; Oskolkov, V.; Moritz, R.	classic	climate reconstruction	Taynik, A.V. et al., 2016. Growth coherency and climate sensitivity of Larix sibirica at the upper treeline in the Russian Altai-Sayan Mountains. Dendrochronologia, 39: 10-16.
B82	pp	RUSS241	Russia	52.4	98.6833	Larix sibirica	1988	1523	2013	19	19	ITRDB	Voronin, V.; Oskolkov, V.; Buyantuyev, V.; Moritz, R.	classic	climate reconstruction	Taynik, A.V. et al., 2016. Growth coherency and climate sensitivity of Larix sibirica at the upper treeline in the Russian Altai-Sayan Mountains. Dendrochronologia, 39: 10-16.
B83	pp	RUSS245	Russia	52.8167	99.75	Larix sibirica	2429	1423	2013	51	42	ITRDB	Buyantuyev, V.; Voronin, V.; Oskolkov, V.; Moritz, R.	classic	climate reconstruction	Taynik, A.V. et al., 2016. Growth coherency and climate sensitivity of Larix sibirica at the upper treeline in the Russian Altai-Sayan Mountains. Dendrochronologia, 39: 10-16.
B84	pp	RUSS247	Kazakhstan	49.2333	87.2333	Larix sibirica	2606	1394	2012	34	33	ITRDB	Myglan, V.S.	classic	climate reconstruction	Taynik, A.V. et al., 2016. Growth coherency and climate sensitivity of Larix sibirica at the upper treeline in the Russian Altai-Sayan Mountains. Dendrochronologia, 39: 10-16.
B85	pp	RUSS248	Kazakhstan	49.2	87.0167	Larix sibirica	2437	1483	2010	19	19	ITRDB	Myglan, V.S.	classic	climate reconstruction	Taynik, A.V. et al., 2016. Growth coherency and climate sensitivity of Larix sibirica at the upper treeline in the Russian Altai-Sayan Mountains. Dendrochronologia, 39: 10-16.
B86	np	RUSS249	Russia	51.5833	95.3167	Larix sibirica	983	1283	2012	19	17	ITRDB	Myglan, V.S.	classic	climate reconstruction	Taynik, A.V. et al., 2016. Growth coherency and climate sensitivity of Larix sibirica at the upper treeline in the Russian Altai-Sayan Mountains. Dendrochronologia, 39: 10-16.
B87	pp	RUSS250	Russia	49.5167	87.5	Larix sibirica	2869	1483	2011	27	27	ITRDB	Myglan, V.S.	classic	climate reconstruction	Taynik, A.V. et al., 2016. Growth coherency and climate sensitivity of Larix sibirica at the upper treeline in the Russian Altai-Sayan Mountains. Dendrochronologia, 39: 10-16.
B88	nn	RUSS251	Kazakhstan	49.3667	86.5667	Larix sibirica	1449	1273	2011	27	24	ITRDB	Myglan, V.S.	classic	climate reconstruction	Taynik, A.V. et al., 2016. Growth coherency and climate sensitivity of Larix sibirica at the upper treeline in the Russian Altai-Sayan Mountains. Dendrochronologia, 39: 10-16.
B89	pn	RUSS252	Russia	50.3667	91.2833	Larix sibirica	2464	1573	2012	29	26	ITRDB	Myglan, V.S.	classic	climate reconstruction	Taynik, A.V. et al., 2016. Growth coherency and climate sensitivity of Larix sibirica at the upper treeline in the Russian Altai-Sayan Mountains. Dendrochronologia, 39: 10-16.
B90	pp	RUSS253	Russia	50.2	96.3833	Larix sibirica	2227	1412	2012	15	15	ITRDB	Myglan, V.S.	classic	climate reconstruction	Taynik, A.V. et al., 2016. Growth coherency and climate sensitivity of Larix sibirica at the upper treeline in the Russian Altai-Sayan Mountains. Dendrochronologia, 39: 10-16.
B91	nn	RUSS254	Russia	50.2333	89.5833	Larix sibirica	2543	1447	2012	51	47	ITRDB	Myglan, V.S.	classic	climate reconstruction	Taynik, A.V. et al., 2016. Growth coherency and climate sensitivity of Larix sibirica at the upper treeline in the Russian Altai-Sayan Mountains. Dendrochronologia, 39: 10-16.
B92	pp	RUSS255	Russia	50.0667	88.1667	Larix sibirica	2407	1153	2012	23	23	ITRDB	Myglan, V.S.	classic	climate reconstruction	Taynik, A.V. et al., 2016. Growth coherency and climate sensitivity of Larix sibirica at the upper treeline in the Russian Altai-Sayan Mountains. Dendrochronologia, 39: 10-16.
B93	np	RUSS256	Russia	50.4833	94.1833	Larix sibirica	852	1413	2012	19	19	ITRDB	Myglan, V.S.	classic	climate reconstruction	Taynik, A.V. et al., 2016. Growth coherency and climate sensitivity of Larix sibirica at the upper treeline in the Russian Altai-Sayan Mountains. Dendrochronologia, 39: 10-16.
B94	nn	RUSS257	Russia	49.3833	88.1333	Larix sibirica	2250	1470	2011	29	28	ITRDB	Myglan, V.S.	classic	climate reconstruction	Taynik, A.V. et al., 2016. Growth coherency and climate sensitivity of Larix sibirica at the upper treeline in the Russian Altai-Sayan Mountains. Dendrochronologia, 39: 10-16.
B95	pp	RUSS258	Russia	50.2167	98.1333	Larix sibirica	2056	1345	2007	18	18	ITRDB	Myglan, V.S.	classic	climate reconstruction	Taynik, A.V. et al., 2016. Growth coherency and climate sensitivity of Larix sibirica at the upper treeline in the Russian Altai-Sayan Mountains. Dendrochronologia, 39: 10-16.
B96	pp	RUSS259	Russia	50.0333	87.5333	Larix sibirica	2952	1488	2012	19	19	ITRDB	Myglan, V.S.	classic	climate reconstruction	Taynik, A.V. et al., 2016. Growth coherency and climate sensitivity of Larix sibirica at the upper treeline in the Russian Altai-Sayan Mountains. Dendrochronologia, 39: 10-16.
B97	pn	RUSS279	Russia	64.35	43.11	Larix sibirica	60	1725	2009	22	14	ITRDB	Hughes, M.K.; Olchev, A.; Bunn, A.; Berner, L.; Losleben, M.; Novenko, E.	classic	studying growth-climate correlations	Hughes, M.K. et al., 2019. Different climate responses of spruce and pine growth in Northern European Russia. Dendrochronologia, 56: 125601.
B98	nn	RUSS288	Russia	56.4117	115.589	Larix sibirica	465	1528	2015	78	74	ITRDB	Oskolkov, V.A.; Voronin, V.I.; Buyantuyev, V.; Moritz, R.S.	classic	climate reconstruction	Voronin, V.I. et al., 2016. Construction of a multi-century tree-ring chronology from the holocene deposits of the Muya river valley, North Baikal region, Russia.
B99	nn	RUSS289	Russia	52.8	106.433	Larix sibirica	569	1877	2004	11	10	ITRDB	Oskolkov, V.A.; Voronin, V.I.	classic	climate reconstruction	Oskolkov, V.A. and Voronin V.I., 2005. Ecological Factors Determining the Radial Increment of Pine and Larch in Various Habitats of the Olkhon Region. Contemporary Problems of Ecology, 4: 717-730.
B100	nn	RUSS290	Russia	52.9667	106.8	Larix sibirica	832	1873	2005	9	9	ITRDB	Oskolkov, V.A.; Voronin, V.I.	classic	climate reconstruction	Oskolkov, V.A. and Voronin V.I., 2005. Ecological Factors Determining the Radial Increment of Pine and Larch in Various Habitats of the Olkhon Region. Contemporary Problems of Ecology, 4: 717-730.
B101	nx	RUSS291	Russia	53.0167	106.8	Larix sibirica	668	1943	2004	11	11	ITRDB	Oskolkov, V.A.; Voronin, V.I.	classic	climate reconstruction	Oskolkov V. and Voronin V., 2005. Ecological Factors Determining the Radial Increment of Pine and Larch in Various Habitats of the Olkhon Region. Contemporary Problems of Ecology, 4: 717-730.
B102	pp	RUSS292	Russia	53.1437	106.832	Larix sibirica	810	1491	2005	11	11	ITRDB	Oskolkov, V.A.; Voronin, V.I.	classic	climate reconstruction	Oskolkov, V.A. and Voronin V.I., 2005. Ecological Factors Determining the Radial Increment of Pine and Larch in Various Habitats of the Olkhon Region. Contemporary Problems of Ecology, 4: 717-730.
B103	nn	RUSS293	Russia	53.0833	106.783	Larix sibirica	659	1952	2004	9	9	ITRDB	Oskolkov, V.A.; Voronin, V.I.	classic	climate reconstruction	Oskolkov V. and Voronin V., 2005. Ecological Factors Determining the Radial Increment of Pine and Larch in Various Habitats of the Olkhon Region. Contemporary Problems of Ecology, 4: 717-730.
B104	nn	MONG007	Russia	49.7	91.55	Larix gmelinii	2000	1570	1995	26	13	ITRDB	Schweingruber, F.H.	classic	-	-
B105	p0	RUSS014	Russia	55.9	158.8	Larix gmelinii	1356	1689	1984	25	16	ITRDB	Shiyatov, S.G.	classic	-	-
B106	p0	RUSS015	Russia	55.8167	160.167	Larix gmelinii	761	1707	1983	23	12	ITRDB	Shiyatov, S.G.	classic	-	-
B107	pp	RUSS019	Russia	72.5	105.167	Larix gmelinii	40	1580	1997	43	25	ITRDB	Jacoby, G.C.; Frank, D.C.; Pederson, N.; Lovelius, N.; Shumilov, O.	classic	climate reconstruction	Jacoby, G.C. et al., 2000. Long-Term Temperature Trends and Tree Growth in the Taymir Region of Northern Siberia. Quaternary Research, 53(3): 312-318.
B108	n0	RUSS024	Russia	70.6	104.25	Larix gmelinii	315	1563	1990	36	19	ITRDB	Schweingruber, F.H.	classic	climate reconstruction	Briffa, K.R. et al., 1998. Reduced sensitivity of recent tree-growth to temperature at high northern latitudes. Nature, 391(6668): 678-682.
B109	p0	RUSS025	Russia	69.7833	119.117	Larix gmelinii	78	1482	1990	26	13	ITRDB	Schweingruber, F.H.	classic	climate reconstruction	Briffa, K.R. et al., 1998. Reduced sensitivity of recent tree-growth to temperature at high northern latitudes. Nature, 391(6668): 678-682.
B110	p0	RUSS029	Russia	70.5167	89.5	Larix gmelinii	43	1657	1990	38	19	ITRDB	Schweingruber, F.H.	classic	climate reconstruction	Briffa, K.R. et al., 1998. Reduced sensitivity of recent tree-growth to temperature at high northern latitudes. Nature, 391(6668): 678-682.
B111	p0	RUSS048	Russia	68.6	112.25	Larix gmelinii	200	1450	1990	30	15	ITRDB	Schweingruber, F.H.	classic	climate reconstruction	Briffa, K.R. et al., 1998. Reduced sensitivity of recent tree-growth to temperature at high northern latitudes. Nature, 391(6668): 678-682.
B112	p0	RUSS059	Russia	69.2833	125.333	Larix gmelinii	110	1694	1990	27	14	ITRDB	Schweingruber, F.H.	classic	climate reconstruction	Briffa, K.R. et al., 1998. Reduced sensitivity of recent tree-growth to temperature at high northern latitudes. Nature, 391(6668): 678-682.
B113	p0	RUSS063	Russia	68.4167	143.167	Larix gmelinii	56	1553	1991	32	17	ITRDB	Schweingruber, F.H.	classic	climate reconstruction	Briffa, K.R. et al., 1998. Reduced sensitivity of recent tree-growth to temperature at high northern latitudes. Nature, 391(6668): 678-682.
B114	p0	RUSS065	Russia	69.7667	112.817	Larix gmelinii	200	1564	1990	26	13	ITRDB	Schweingruber, F.H.	classic	climate reconstruction	Briffa, K.R. et al., 1998. Reduced sensitivity of recent tree-growth to temperature at high northern latitudes. Nature, 391(6668): 678-682.
B115	p0	RUSS066	Russia	62.4667	137.75	Larix gmelinii	725	1568	1990	32	16	ITRDB	Schweingruber, F.H.	classic	climate reconstruction	Briffa, K.R. et al., 1998. Reduced sensitivity of recent tree-growth to temperature at high northern latitudes. Nature, 391(6668): 678-682.
B116	n0	RUSS069	Russia	69.7667	112.817	Larix gmelinii	200	1830	1990	26	13	ITRDB	Schweingruber, F.H.	classic	climate reconstruction	Briffa, K.R. et al., 1998. Reduced sensitivity of recent tree-growth to temperature at high northern latitudes. Nature, 391(6668): 678-682.
B117	p0	RUSS070	Russia	63.5167	151.717	Larix gmelinii	442	1362	1991	28	14	ITRDB	Schweingruber, F.H.	classic	climate reconstruction	Briffa, K.R. et al., 1998. Reduced sensitivity of recent tree-growth to temperature at high northern latitudes. Nature, 391(6668): 678-682.
B118	n0	RUSS076	Russia	71.9	111.033	Larix gmelinii	38	1625	1990	34	17	ITRDB	Schweingruber, F.H.	classic	climate reconstruction	Briffa, K.R. et al., 1998. Reduced sensitivity of recent tree-growth to temperature at high northern latitudes. Nature, 391(6668): 678-682.
B119	p0	RUSS077	Russia	71.7	118.583	Larix gmelinii	73	1708	1990	30	15	ITRDB	Schweingruber, F.H.	classic	climate reconstruction	Briffa, K.R. et al., 1998. Reduced sensitivity of recent tree-growth to temperature at high northern latitudes. Nature, 391(6668): 678-682.
B120	p0	RUSS080	Russia	72.45	101.75	Larix gmelinii	44	1624	1990	24	12	ITRDB	Schweingruber, F.H.	classic	climate reconstruction	Briffa, K.R. et al., 1998. Reduced sensitivity of recent tree-growth to temperature at high northern latitudes. Nature, 391(6668): 678-682.
B121	n0	RUSS086	Russia	61.15	136.567	Larix gmelinii	615	1647	1992	30	15	ITRDB	Schweingruber, F.H.	classic	climate reconstruction	Briffa, K.R. et al., 1998. Reduced sensitivity of recent tree-growth to temperature at high northern latitudes. Nature, 391(6668): 678-682.
B122	n0	RUSS087	Russia	68.45	147.583	Larix gmelinii	287	1579	1991	40	20	ITRDB	Schweingruber, F.H.	classic	climate reconstruction	Briffa, K.R. et al., 1998. Reduced sensitivity of recent tree-growth to temperature at high northern latitudes. Nature, 391(6668): 678-682.
B123	n0	RUSS088	Russia	66.2167	165.417	Larix gmelinii	450	1492	1991	34	18	ITRDB	Schweingruber, F.H.	classic	climate reconstruction	Briffa, K.R. et al., 1998. Reduced sensitivity of recent tree-growth to temperature at high northern latitudes. Nature, 391(6668): 678-682.
B124	n0	RUSS089	Russia	65.1	154.933	Larix gmelinii	118	1554	1991	39	21	ITRDB	Schweingruber, F.H.	classic	climate reconstruction	Briffa, K.R. et al., 1998. Reduced sensitivity of recent tree-growth to temperature at high northern latitudes. Nature, 391(6668): 678-682.
B125	p0	RUSS090	Russia	64.5333	143.117	Larix gmelinii	614	1708	1991	35	18	ITRDB	Schweingruber, F.H.	classic	climate reconstruction	Briffa, K.R. et al., 1998. Reduced sensitivity of recent tree-growth to temperature at high northern latitudes. Nature, 391(6668): 678-682.
B126	n0	RUSS091	Russia	65.15	149.433	Larix gmelinii	262	1555	1991	34	17	ITRDB	Schweingruber, F.H.	classic	climate reconstruction	Briffa, K.R. et al., 1998. Reduced sensitivity of recent tree-growth to temperature at high northern latitudes. Nature, 391(6668): 678-682.
B127	n0	RUSS094	Russia	69.5333	97.5333	Larix gmelinii	598	1540	1990	26	13	ITRDB	Schweingruber, F.H.	classic	climate reconstruction	Briffa, K.R. et al., 1998. Reduced sensitivity of recent tree-growth to temperature at high northern latitudes. Nature, 391(6668): 678-682.
B128	n0	RUSS102	Russia	67.25	153.7	Larix gmelinii	50	1556	1991	34	18	ITRDB	Schweingruber, F.H.	classic	climate reconstruction	Briffa, K.R. et al., 1998. Reduced sensitivity of recent tree-growth to temperature at high northern latitudes. Nature, 391(6668): 678-682.
B129	p0	RUSS103	Russia	64.9333	132.933	Larix gmelinii	697	1564	1991	32	16	ITRDB	Schweingruber, F.H.	classic	climate reconstruction	Briffa, K.R. et al., 1998. Reduced sensitivity of recent tree-growth to temperature at high northern latitudes. Nature, 391(6668): 678-682.
B130	n0	RUSS105	Russia	63.6167	141.35	Larix gmelinii	780	1583	1991	32	17	ITRDB	Schweingruber, F.H.	classic	climate reconstruction	Briffa, K.R. et al., 1998. Reduced sensitivity of recent tree-growth to temperature at high northern latitudes. Nature, 391(6668): 678-682.
B131	p0	RUSS106	Russia	70.25	138.167	Larix gmelinii	143	1550	1991	29	15	ITRDB	Schweingruber, F.H.	classic	climate reconstruction	Briffa, K.R. et al., 1998. Reduced sensitivity of recent tree-growth to temperature at high northern latitudes. Nature, 391(6668): 678-682.
B132	n0	RUSS107	Russia	68.8	163.05	Larix gmelinii	399	1538	1991	34	18	ITRDB	Schweingruber, F.H.	classic	climate reconstruction	Briffa, K.R. et al., 1998. Reduced sensitivity of recent tree-growth to temperature at high northern latitudes. Nature, 391(6668): 678-682.
B133	n0	RUSS108	Russia	63.65	133.783	Larix gmelinii	306	1683	1992	17	9	ITRDB	Schweingruber, F.H.	classic	climate reconstruction	Briffa, K.R. et al., 1998. Reduced sensitivity of recent tree-growth to temperature at high northern latitudes. Nature, 391(6668): 678-682.
B134	p0	RUSS110	Russia	67.8333	130.833	Larix gmelinii	793	1669	1991	29	16	ITRDB	Schweingruber, F.H.	classic	climate reconstruction	Briffa, K.R. et al., 1998. Reduced sensitivity of recent tree-growth to temperature at high northern latitudes. Nature, 391(6668): 678-682.
B135	p0	RUSS111	Russia	63.5833	148.283	Larix gmelinii	1120	1688	1991	34	17	ITRDB	Schweingruber, F.H.	classic	climate reconstruction	Briffa, K.R. et al., 1998. Reduced sensitivity of recent tree-growth to temperature at high northern latitudes. Nature, 391(6668): 678-682.
B136	p0	RUSS113	Russia	67.6167	137.467	Larix gmelinii	500	1565	1991	31	16	ITRDB	Schweingruber, F.H.	classic	climate reconstruction	Briffa, K.R. et al., 1998. Reduced sensitivity of recent tree-growth to temperature at high northern latitudes. Nature, 391(6668): 678-682.
B137	p0	RUSS114	Russia	70.95	132.983	Larix gmelinii	20	1496	1991	28	15	ITRDB	Schweingruber, F.H.	classic	climate reconstruction	Briffa, K.R. et al., 1998. Reduced sensitivity of recent tree-growth to temperature at high northern latitudes. Nature, 391(6668): 678-682.
B138	p0	RUSS124	Russia	71.3333	93.8333	Larix gmelinii	35	1569	1990	42	21	ITRDB	Schweingruber, F.H.	classic	climate reconstruction	Briffa, K.R. et al., 1998. Reduced sensitivity of recent tree-growth to temperature at high northern latitudes. Nature, 391(6668): 678-682.
B139	p0	RUSS126	Russia	67.4667	167.667	Larix gmelinii	307	1432	1991	25	13	ITRDB	Schweingruber, F.H.	classic	climate reconstruction	Briffa, K.R. et al., 1998. Reduced sensitivity of recent tree-growth to temperature at high northern latitudes. Nature, 391(6668): 678-682.
B140	p0	RUSS128	Russia	71.2167	127.433	Larix gmelinii	41	1391	1990	34	17	ITRDB	Schweingruber, F.H.	classic	climate reconstruction	Briffa, K.R. et al., 1998. Reduced sensitivity of recent tree-growth to temperature at high northern latitudes. Nature, 391(6668): 678-682.
B141	p0	RUSS132	Russia	69.2833	154.767	Larix gmelinii	26	1449	1991	32	16	ITRDB	Schweingruber, F.H.	classic	climate reconstruction	Briffa, K.R. et al., 1998. Reduced sensitivity of recent tree-growth to temperature at high northern latitudes. Nature, 391(6668): 678-682.
B142	p0	RUSS134	Russia	61.2833	151.95	Larix gmelinii	887	1338	1994	28	14	ITRDB	Schweingruber, F.H.	classic	climate reconstruction	Briffa, K.R. et al., 1998. Reduced sensitivity of recent tree-growth to temperature at high northern latitudes. Nature, 391(6668): 678-682.
B143	p0	RUSS138	Russia	61.1667	153.967	Larix gmelinii	858	1547	1994	32	16	ITRDB	Schweingruber, F.H.	classic	climate reconstruction	Briffa, K.R. et al., 1998. Reduced sensitivity of recent tree-growth to temperature at high northern latitudes. Nature, 391(6668): 678-682.
B144	p0	RUSS141	Russia	63.6667	159.95	Larix gmelinii	645	1586	1994	24	12	ITRDB	Schweingruber, F.H.	classic	climate reconstruction	Briffa, K.R. et al., 1998. Reduced sensitivity of recent tree-growth to temperature at high northern latitudes. Nature, 391(6668): 678-682.
B145	n0	RUSS142	Russia	70.2833	148.05	Larix gmelinii	51	1434	1990	37	19	ITRDB	Schweingruber, F.H.	classic	climate reconstruction	Briffa, K.R. et al., 1998. Reduced sensitivity of recent tree-growth to temperature at high northern latitudes. Nature, 391(6668): 678-682.
B146	p0	RUSS143	Russia	63.6667	159.95	Larix gmelinii	645	1560	1994	28	14	ITRDB	Schweingruber, F.H.	classic	climate reconstruction	Briffa, K.R. et al., 1998. Reduced sensitivity of recent tree-growth to temperature at high northern latitudes. Nature, 391(6668): 678-682.
B147	p0	RUSS144	Russia	61.1667	153.967	Larix gmelinii	858	1653	1994	28	14	ITRDB	Schweingruber, F.H.	classic	climate reconstruction	Briffa, K.R. et al., 1998. Reduced sensitivity of recent tree-growth to temperature at high northern latitudes. Nature, 391(6668): 678-682.
B148	p0	RUSS145	Russia	65.8	137.25	Larix gmelinii	800	1580	1991	26	14	ITRDB	Schweingruber, F.H.	classic	climate reconstruction	Briffa, K.R. et al., 1998. Reduced sensitivity of recent tree-growth to temperature at high northern latitudes. Nature, 391(6668): 678-682.
B149	p0	RUSS146	Russia	65.8	137.25	Larix gmelinii	800	1481	1991	14	7	ITRDB	Schweingruber, F.H.	classic	climate reconstruction	Briffa, K.R. et al., 1998. Reduced sensitivity of recent tree-growth to temperature at high northern latitudes. Nature, 391(6668): 678-682.
B150	p0	RUSS147	Russia	62.1333	155.033	Larix gmelinii	683	1576	1994	34	17	ITRDB	Schweingruber, F.H.	classic	climate reconstruction	Briffa, K.R. et al., 1998. Reduced sensitivity of recent tree-growth to temperature at high northern latitudes. Nature, 391(6668): 678-682.
B151	p0	RUSS148	Russia	62.1333	154.583	Larix gmelinii	672	1497	1994	30	15	ITRDB	Schweingruber, F.H.	classic	climate reconstruction	Briffa, K.R. et al., 1998. Reduced sensitivity of recent tree-growth to temperature at high northern latitudes. Nature, 391(6668): 678-682.
B152	x0	RUSS149	Russia	60.35	154.117	Larix gmelinii	191	1690	1993	30	15	ITRDB	Schweingruber, F.H.	classic	climate reconstruction	Briffa, K.R. et al., 1998. Reduced sensitivity of recent tree-growth to temperature at high northern latitudes. Nature, 391(6668): 678-682.
B153	p0	RUSS154	Russia	59.7833	154	Larix gmelinii	34	1705	1994	28	14	ITRDB	Schweingruber, F.H.	classic	climate reconstruction	Briffa, K.R. et al., 1998. Reduced sensitivity of recent tree-growth to temperature at high northern latitudes. Nature, 391(6668): 678-682.
B154	p0	RUSS162	Russia	69.5333	97.5333	Larix gmelinii	598	1872	1990	20	10	ITRDB	Schweingruber, F.H.	classic	climate reconstruction	Briffa, K.R. et al., 1998. Reduced sensitivity of recent tree-growth to temperature at high northern latitudes. Nature, 391(6668): 678-682.
B155	p0	RUSS163	Russia	71.7	118.583	Larix gmelinii	73	1937	1990	26	13	ITRDB	Schweingruber, F.H.	classic	climate reconstruction	Briffa, K.R. et al., 1998. Reduced sensitivity of recent tree-growth to temperature at high northern latitudes. Nature, 391(6668): 678-682.
B156	x0	RUSS165	Russia	70.6	104.25	Larix gmelinii	315	1855	1990	18	9	ITRDB	Schweingruber, F.H.	classic	climate reconstruction	Briffa, K.R. et al., 1998. Reduced sensitivity of recent tree-growth to temperature at high northern latitudes. Nature, 391(6668): 678-682.
B157	p0	RUSS166	Russia	71.9	111.033	Larix gmelinii	38	1914	1990	22	11	ITRDB	Schweingruber, F.H.	classic	climate reconstruction	Briffa, K.R. et al., 1998. Reduced sensitivity of recent tree-growth to temperature at high northern latitudes. Nature, 391(6668): 678-682.
B158	pp	RUSS178	Russia	64.8333	169	Larix gmelinii	276	1729	1998	18	9	ITRDB	Schweingruber, F.H.	classic	climate reconstruction	Briffa, K.R. et al., 1998. Reduced sensitivity of recent tree-growth to temperature at high northern latitudes. Nature, 391(6668): 678-682.
B159	0n	RUSS179	Russia	64.8333	169	Larix gmelinii	276	1976	1998	14	7	ITRDB	Schweingruber, F.H.	classic	climate reconstruction	Briffa, K.R. et al., 1998. Reduced sensitivity of recent tree-growth to temperature at high northern latitudes. Nature, 391(6668): 678-682.
B160	n0	RUSS184	Russia	70.5333	148.15	Larix gmelinii	80	1554	1994	8	6	ITRDB	Hughes, M.K.; Vaganov, E.A.; Shiyatov, S.G.; Touchan, R.; Funkhouser, G.	classic	climate reconstruction	Hughes, M.K., Vaganov, E.A., Shiyatov, S., Touchan, R. and Funkhouser, G., 1999. Twentieth-century summer warmth in northern Yakutia in a 600-year context. The Holocene, 9(5): 629-634.
B161	p0	RUSS185	Russia	70.5	148.133	Larix gmelinii	80	1412	1994	10	9	ITRDB	Hughes, M.K.; Vaganov, E.A.; Shiyatov, S.G.; Touchan, R.; Funkhouser, G.	classic	climate reconstruction	Hughes, M.K., Vaganov, E.A., Shiyatov, S., Touchan, R. and Funkhouser, G., 1999. Twentieth-century summer warmth in northern Yakutia in a 600-year context. The Holocene, 9(5): 629-634.
B162	p0	RUSS187	Russia	70.4333	143.933	Larix gmelinii	15	1493	1994	51	31	ITRDB	Hughes, M.K.; Vaganov, E.A.; Shiyatov, S.G.; Touchan, R.; Funkhouser, G.	classic	climate reconstruction	Hughes, M.K., Vaganov, E.A., Shiyatov, S., Touchan, R. and Funkhouser, G., 1999. Twentieth-century summer warmth in northern Yakutia in a 600-year context. The Holocene, 9(5): 629-634.
B163	p0	RUSS188	Russia	70.05	146.45	Larix gmelinii	23	1572	1994	36	20	ITRDB	Hughes, M.K.; Vaganov, E.A.; Shiyatov, S.G.; Touchan, R.; Funkhouser, G.	classic	climate reconstruction	Hughes, M.K., Vaganov, E.A., Shiyatov, S., Touchan, R. and Funkhouser, G., 1999. Twentieth-century summer warmth in northern Yakutia in a 600-year context. The Holocene, 9(5): 629-634.
B164	n0	RUSS189	Russia	69.45	150.25	Larix gmelinii	51	1500	1994	11	9	ITRDB	Hughes, M.K.; Vaganov, E.A.; Shiyatov, S.G.; Touchan, R.; Funkhouser, G.	classic	climate reconstruction	Hughes, M.K., Vaganov, E.A., Shiyatov, S., Touchan, R. and Funkhouser, G., 1999. Twentieth-century summer warmth in northern Yakutia in a 600-year context. The Holocene, 9(5): 629-634.
B165	n0	RUSS191	Russia	69.5	147	Larix gmelinii	40	1259	1994	34	33	ITRDB	Hughes, M.K.; Vaganov, E.A.; Shiyatov, S.G.; Touchan, R.; Funkhouser, G.	classic	climate reconstruction	Hughes, M.K., Vaganov, E.A., Shiyatov, S., Touchan, R. and Funkhouser, G., 1999. Twentieth-century summer warmth in northern Yakutia in a 600-year context. The Holocene, 9(5): 629-634.
B166	pp	RUSS194	Russia	68.75	161.417	Larix gmelinii	36	1718	2007	102	57	ITRDB	Bunn, A.; Lloyd, A.H.; Berner, L.	classic	characterizing tree growth patterns	Berner, Logan T., 2010. Evaluation of high-latitude boreal forest growth using satellite-derived vegetation indices.?WWU Graduate School Collection. 42. https://cedar.wwu.edu/wwuet/42
B167	pp	RUSS195	Russia	68.6667	159.083	Larix gmelinii	10	1840	2007	16	9	ITRDB	Bunn, A.; Lloyd, A.H.; Berner, L.	classic	characterizing tree growth patterns	Berner, Logan T., 2010. Evaluation of high-latitude boreal forest growth using satellite-derived vegetation indices.?WWU Graduate School Collection. 42. https://cedar.wwu.edu/wwuet/42
B168	pp	RUSS196	Russia	68.75	161.383	Larix gmelinii	71	1805	2007	25	13	ITRDB	Bunn, A.; Lloyd, A.H.; Berner, L.	classic	characterizing tree growth patterns	Berner, Logan T., 2010. Evaluation of high-latitude boreal forest growth using satellite-derived vegetation indices.?WWU Graduate School Collection. 42. https://cedar.wwu.edu/wwuet/42
B169	pp	RUSS197	Russia	68.5333	160.2	Larix gmelinii	10	1828	2007	21	13	ITRDB	Bunn, A.; Lloyd, A.H.; Berner, L.	classic	characterizing tree growth patterns	Berner, Logan T., 2010. Evaluation of high-latitude boreal forest growth using satellite-derived vegetation indices.?WWU Graduate School Collection. 42. https://cedar.wwu.edu/wwuet/42
B170	pp	RUSS198	Russia	68.7333	161.55	Larix gmelinii	187	1835	2007	22	14	ITRDB	Bunn, A.; Lloyd, A.H.; Berner, L.	classic	characterizing tree growth patterns	Berner, Logan T., 2010. Evaluation of high-latitude boreal forest growth using satellite-derived vegetation indices.?WWU Graduate School Collection. 42. https://cedar.wwu.edu/wwuet/42
B171	pp	RUSS199	Russia	69.2	161.433	Larix gmelinii	10	1821	2007	12	7	ITRDB	Bunn, A.; Lloyd, A.H.; Berner, L.	classic	characterizing tree growth patterns	Berner, Logan T., 2010. Evaluation of high-latitude boreal forest growth using satellite-derived vegetation indices.?WWU Graduate School Collection. 42. https://cedar.wwu.edu/wwuet/42
B172	nn	RUSS201	Russia	62.0333	128.6	Larix gmelinii	243	1797	2007	58	30	ITRDB	Lloyd, A.H.; Bunn, A.; Berner, L.	classic	studying growth-climate correlations	Lloyd, A.H., Bunn, A.G. and Berner, L., 2010. A latitudinal gradient in tree growth response to climate warming in the Siberian taiga. Glob Change Biol. Global Change Biology, 17(5): 1935-1945.
B173	pn	RUSS202	Russia	66.75	123.35	Larix gmelinii	104	1670	2007	55	31	ITRDB	Lloyd, A.H.; Bunn, A.; Berner, L.	classic	studying growth-climate correlations	Lloyd, A.H., Bunn, A.G. and Berner, L., 2010. A latitudinal gradient in tree growth response to climate warming in the Siberian taiga. Glob Change Biol. Global Change Biology, 17(5): 1935-1945.
B174	nn	RUSS203	Russia	66.75	123.417	Larix gmelinii	73	1763	2007	50	27	ITRDB	Lloyd, A.H.; Bunn, A.; Berner, L.	classic	studying growth-climate correlations	Lloyd, A.H., Bunn, A.G. and Berner, L., 2010. A latitudinal gradient in tree growth response to climate warming in the Siberian taiga. Glob Change Biol. Global Change Biology, 17(5): 1935-1945.
B175	nn	RUSS204	Russia	66.2833	123.917	Larix gmelinii	21	1519	2007	47	26	ITRDB	Lloyd, A.H.; Bunn, A.; Berner, L.	classic	studying growth-climate correlations	Lloyd, A.H., Bunn, A.G. and Berner, L., 2010. A latitudinal gradient in tree growth response to climate warming in the Siberian taiga. Glob Change Biol. Global Change Biology, 17(5): 1935-1945.
B176	nn	RUSS206	Russia	66.2167	123	Larix gmelinii	125	1719	2007	46	24	ITRDB	Lloyd, A.H.; Bunn, A.; Berner, L.	classic	studying growth-climate correlations	Lloyd, A.H., Bunn, A.G. and Berner, L., 2010. A latitudinal gradient in tree growth response to climate warming in the Siberian taiga. Glob Change Biol. Global Change Biology, 17(5): 1935-1945.
B177	pp	RUSS209	Russia	55	160.5	Larix gmelinii	736	1776	2001	27	25	ITRDB	Solomina, O.; Jacoby, G.C.; D'Arrigo, R.D.; Gostev, M.	classic	climate reconstruction	Cook, E.R. et al., 2010. Asian Monsoon Failure and Megadrought During the Last Millennium. Science, 328(5977): 486-489.
B178	p0	RUSS210	Russia	56	158.8	Larix gmelinii	467	1664	1991	10	6	ITRDB	Solomina, O.; Jacoby, G.C.; D'Arrigo, R.D.; Gostev, M.	classic	climate reconstruction	Cook, E.R. et al., 2010. Asian Monsoon Failure and Megadrought During the Last Millennium. Science, 328(5977): 486-489.
B179	pp	RUSS211	Russia	55.9	158.8	Larix gmelinii	1356	1632	1997	29	29	ITRDB	Solomina, O.; Jacoby, G.C.; D'Arrigo, R.D.; Gostev, M.	classic	climate reconstruction	Cook, E.R. et al., 2010. Asian Monsoon Failure and Megadrought During the Last Millennium. Science, 328(5977): 486-489.
B180	nn	RUSS212	Russia	55.1333	159.117	Larix gmelinii	110	1570	2003	39	20	ITRDB	Solomina, O.; Jacoby, G.C.; D'Arrigo, R.D.; Gostev, M.	classic	climate reconstruction	Cook, E.R. et al., 2010. Asian Monsoon Failure and Megadrought During the Last Millennium. Science, 328(5977): 486-489.
B181	n0	RUSS213	Russia	55.8167	160.167	Larix gmelinii	761	1707	1994	34	23	ITRDB	Solomina, O.; Jacoby, G.C.; D'Arrigo, R.D.; Gostev, M.	classic	climate reconstruction	Cook, E.R. et al., 2010. Asian Monsoon Failure and Megadrought During the Last Millennium. Science, 328(5977): 486-489.
B182	nx	RUSS214	Russia	55.1333	159.117	Larix gmelinii	110	1700	2003	39	21	ITRDB	Solomina, O.; Jacoby, G.C.; D'Arrigo, R.D.; Gostev, M.	classic	climate reconstruction	Cook, E.R. et al., 2010. Asian Monsoon Failure and Megadrought During the Last Millennium. Science, 328(5977): 486-489.
B183	n0	RUSS215	Russia	54.2	90.8333	Larix gmelinii	664	1767	1996	25	13	ITRDB	Jacoby, G.C.; D'Arrigo, R.D.; Buckley, B.M.	classic	climate reconstruction	Project Title "Synthesis of Three Decades of Research on Tree Growth in Northern Forests in relation to Global Climatic Change"
B184	p0	RUSS216	Russia	72.45	101.9	Larix gmelinii	40	1593	1995	15	9	ITRDB	Jacoby, G.C.; Frank, D.C.; Pederson, N.; Lovelius, N.; Shumilov, O.	classic	climate reconstruction	Project Title "Synthesis of Three Decades of Research on Tree Growth in Northern Forests in relation to Global Climatic Change"
B185	p0	RUSS217	Russia	70.3667	103.267	Larix gmelinii	319	1420	1995	35	13	ITRDB	Jacoby, G.C.; Frank, D.C.; Pederson, N.; Lovelius, N.; Shumilov, O.	classic	climate reconstruction	Project Title "Synthesis of Three Decades of Research on Tree Growth in Northern Forests in relation to Global Climatic Change"
B186	pp	RUSS218	Russia	70.65	109.467	Larix gmelinii	606	1398	1997	34	16	ITRDB	Jacoby, G.C.; Frank, D.C.; Pederson, N.; Lovelius, N.; Shumilov, O.	classic	climate reconstruction	Project Title "Synthesis of Three Decades of Research on Tree Growth in Northern Forests in relation to Global Climatic Change"
B187	np	RUSS221	Russia	72	102	Larix gmelinii	26	513	1997	236	164	ITRDB	D'Arrigo, R.D.; Wilson, R.J.S.; Jacoby, G.C.	classic	climate reconstruction	D'Arrigo, R., Wilson, R. and Jacoby, G., 2006. On the long-term context for late twentieth century warming. Journal of Geophysical Research, 111(D3). Project Title "Synthesis of Three Decades of Research on Tree Growth in Northern Forests in relation to Global Climatic Change"
B188	0p	RUSS236	Russia	55	160.5	Larix gmelinii	736	1580	2001	112	56	ITRDB	Sano, M.; Furuta, F.; Sweda, T.	classic	climate reconstruction	Sano, M., Furuta, F. and Sweda, T., 2009. Tree-ring-width chronology of Larix gmelinii as an indicator of changes in early summer temperature in east-central Kamchatka. Journal of Forest Research, 14(3): 147-154. PAGES 2K Consortium, 2013. Continental-scale temperature variability during the past two millennia. Nature Geoscience, 6: 339
B189	nn	RUSS242	Russia	62	132.5	Larix gmelinii	165	1495	2006	90	81	ITRDB	Myglan, V.S.	classic	-	Myglan V.S., 2010. Dendrochronological analysis of burials Churapcha region (Republic of Sakha) (in Russian). World Eurasia, 3: 41-48. http://elibrary.ru/item.asp?id=18346247
B190	np	RUSS243	Russia	51.0333	143.583	Larix gmelinii	10	1536	2004	44	26	ITRDB	Wiles, G.; Solomina, O.; D'Arrigo, R.D.; Anchukaitis, K.J.; Gensiarovsky, Y.V.; Wiesenberg, N.	classic	climate reconstruction	Wiles, G.C. et al., 2015. Reconstructed summer temperatures over the last 400?years based on larch ring widths: Sakhalin Island, Russian Far East. Climate Dynamics, 45(1): 397-405.
B191	nn	RUSS262	Russia	55.97	160.13	Larix gmelinii	486	1675	2014	33	17	ITRDB	Deck, C.; Wiles, G.; Frederick, S.; Matsovsky, V.; Kuderina, T.; D'Arrigo, R.D.; Solomina, O.; Wiesenberg, N.	classic	studying growth-climate correlations	Deck, C. et al., 2017. Climate Response of Larch and Birch Forests across an Elevational Transect and Hemisphere-Wide Comparisons, Kamchatka Peninsula, Russian Far East. Forests, 8(9): 315.
B192	pp	RUSS263	Russia	55.95	160.2	Larix gmelinii	743	1674	2004	40	20	ITRDB	Deck, C.; Wiles, G.; Frederick, S.; Matsovsky, V.; Kuderina, T.; D'Arrigo, R.D.; Solomina, O.; Wiesenberg, N.	classic	studying growth-climate correlations	Deck, C. et al., 2017. Climate Response of Larch and Birch Forests across an Elevational Transect and Hemisphere-Wide Comparisons, Kamchatka Peninsula, Russian Far East. Forests, 8(9): 315.
B193	pp	RUSS264	Russia	55.95	160.23	Larix gmelinii	944	1653	2014	61	31	ITRDB	Deck, C.; Wiles, G.; Frederick, S.; Matsovsky, V.; Kuderina, T.; D'Arrigo, R.D.; Solomina, O.; Wiesenberg, N.	classic	studying growth-climate correlations	Deck, C. et al., 2017. Climate Response of Larch and Birch Forests across an Elevational Transect and Hemisphere-Wide Comparisons, Kamchatka Peninsula, Russian Far East. Forests, 8(9): 315.
F1	np	CNALT1	China	48.5	87.18	Larix sibirica	2069	1767	2012	47	24	field work	Jiang, Y.; Jiao, L.; Wang, M.; Li, W.	classic	studying growth-climate correlations	Jiao, L. et al., 2019. Divergent responses of radial growth of Larix sibirica to climate change in Altay Mountains of Xinjiang, China (in Chinese). Chinese Journal of Plant Ecology, 43 (4): 320–330
F2	nn	CNALT2	China	48.47	86.89	Larix sibirica	1750	1773	2012	47	25	field work	Jiang, Y.; Jiao, L.; Wang, M.; Li, W.	classic	studying growth-climate correlations	Jiao, L. et al., 2019. Divergent responses of radial growth of Larix sibirica to climate change in Altay Mountains of Xinjiang, China (in Chinese). Chinese Journal of Plant Ecology, 43 (4): 320–331
F3	nn	CNALT3	China	48.38	86.4	Larix sibirica	1477	1798	2012	50	25	field work	Jiang, Y.; Jiao, L.; Wang, M.; Li, W.	classic	studying growth-climate correlations	Jiao, L. et al., 2019. Divergent responses of radial growth of Larix sibirica to climate change in Altay Mountains of Xinjiang, China (in Chinese). Chinese Journal of Plant Ecology, 43 (4): 320–332
F4	xn	CNGH	China	50.9397	121.513	Larix gmelinii	851	1779	2014	44	23	field work	Jiang, Y.; Li, W.; Du, E.; Wang, M.; Wang, B.; Zhou, Z.	classic	studying growth-climate correlations	Li, W. et al., 2019. Diverse responses of radial growth to climate across the southern part of the Asian boreal forests in northeast China. Forest Ecology and Management, 458: 117760.
F5	pn	CNMD	China	51.3789	120.747	Larix gmelinii	639	1775	2014	50	25	field work	Jiang, Y.; Li, W.; Du, E.; Wang, M.; Wang, B.; Zhou, Z.	classic	studying growth-climate correlations	Li, W. et al., 2019. Diverse responses of radial growth to climate across the southern part of the Asian boreal forests in northeast China. Forest Ecology and Management, 458: 117764.
F6	nn	CNJH	China	51.3808	121.239	Larix gmelinii	867	1775	2014	50	25	field work	Jiang, Y.; Li, W.; Du, E.; Wang, M.; Wang, B.; Zhou, Z.	classic	studying growth-climate correlations	Li, W. et al., 2019. Diverse responses of radial growth to climate across the southern part of the Asian boreal forests in northeast China. Forest Ecology and Management, 458: 117762.
F7	nn	CNMG	China	52.1518	121.786	Larix gmelinii	599	1785	2014	42	21	field work	Jiang, Y.; Li, W.; Du, E.; Wang, M.; Wang, B.; Zhou, Z.	classic	studying growth-climate correlations	Li, W. et al., 2019. Diverse responses of radial growth to climate across the southern part of the Asian boreal forests in northeast China. Forest Ecology and Management, 458: 117765.
F8	pp	CNXL	China	51.6784	124.397	Larix gmelinii	542	1845	2014	36	20	field work	Jiang, Y.; Li, W.; Du, E.; Wang, M.; Wang, B.; Zhou, Z.	classic	studying growth-climate correlations	Li, W. et al., 2019. Diverse responses of radial growth to climate across the southern part of the Asian boreal forests in northeast China. Forest Ecology and Management, 458: 117774.
F9	nn	CNPG	China	52.5497	123.818	Larix gmelinii	633	1781	2014	38	19	field work	Jiang, Y.; Li, W.; Du, E.; Wang, M.; Wang, B.; Zhou, Z.	classic	studying growth-climate correlations	Li, W. et al., 2019. Diverse responses of radial growth to climate across the southern part of the Asian boreal forests in northeast China. Forest Ecology and Management, 458: 117768.
F10	nn	CNQS	China	53.2455	122.2	Larix gmelinii	771	1910	2014	59	30	field work	Jiang, Y.; Li, W.; Du, E.; Wang, M.; Wang, B.; Zhou, Z.	classic	studying growth-climate correlations	Li, W. et al., 2019. Diverse responses of radial growth to climate across the southern part of the Asian boreal forests in northeast China. Forest Ecology and Management, 458: 117769.
F11	nn	CNTC	China	47.3156	120.4	Larix gmelinii	1212	1825	2016	86	27	field work	Jiang, Y.; Li, W.; Zhao, S.; Zhou, Z.	classic	studying growth-climate correlations	Li, W. et al., 2019. Diverse responses of radial growth to climate across the southern part of the Asian boreal forests in northeast China. Forest Ecology and Management, 458: 117772.
F12	xn	CNNG1	China	47.1578	120.562	Larix gmelinii	1330	1909	2016	27	7	field work	Jiang, Y.; Li, W.; Zhao, S.; Zhou, Z.	classic	studying growth-climate correlations	Li, W. et al., 2019. Diverse responses of radial growth to climate across the southern part of the Asian boreal forests in northeast China. Forest Ecology and Management, 458: 117766.
F13	nn	CNNG2	China	47.1807	120.602	Larix gmelinii	1258	1852	2016	100	29	field work	Jiang, Y.; Li, W.; Zhao, S.; Zhou, Z.	classic	studying growth-climate correlations	Li, W. et al., 2019. Diverse responses of radial growth to climate across the southern part of the Asian boreal forests in northeast China. Forest Ecology and Management, 458: 117767.
F14	nn	CNCH	China	47.4394	120.902	Larix gmelinii	951	1804	2016	86	26	field work	Jiang, Y.; Li, W.; Zhao, S.; Zhou, Z.	classic	studying growth-climate correlations	Li, W. et al., 2019. Diverse responses of radial growth to climate across the southern part of the Asian boreal forests in northeast China. Forest Ecology and Management, 458: 117759.
F15	nn	CNTEQ	China	47.9119	121.006	Larix gmelinii	1279	1734	2016	72	25	field work	Jiang, Y.; Li, W.; Zhao, S.; Zhou, Z.	classic	studying growth-climate correlations	Li, W. et al., 2019. Diverse responses of radial growth to climate across the southern part of the Asian boreal forests in northeast China. Forest Ecology and Management, 458: 117773.
F16	nn	CNKNQ	China	48.2237	121.691	Larix gmelinii	759	1750	2016	69	27	field work	Jiang, Y.; Li, W.; Zhao, S.; Zhou, Z.	classic	studying growth-climate correlations	Li, W. et al., 2019. Diverse responses of radial growth to climate across the southern part of the Asian boreal forests in northeast China. Forest Ecology and Management, 458: 117763.
F17	nn	CNSHD	China	49.0739	123.132	Larix gmelinii	590	1845	2016	90	28	field work	Jiang, Y.; Li, W.; Zhao, S.; Zhou, Z.	classic	studying growth-climate correlations	Li, W. et al., 2019. Diverse responses of radial growth to climate across the southern part of the Asian boreal forests in northeast China. Forest Ecology and Management, 458: 117770.
F18	nn	CNHX	China	50.8212	123.473	Larix gmelinii	602	1818	2016	89	25	field work	Jiang, Y.; Li, W.; Zhao, S.; Zhou, Z.	classic	studying growth-climate correlations	Li, W. et al., 2019. Diverse responses of radial growth to climate across the southern part of the Asian boreal forests in northeast China. Forest Ecology and Management, 458: 117761.
F19	xn	CNSYZ	China	49.9572	121.672	Larix gmelinii	1006	1799	2016	95	27	field work	Jiang, Y.; Li, W.; Zhao, S.; Zhou, Z.	classic	studying growth-climate correlations	Li, W. et al., 2019. Diverse responses of radial growth to climate across the southern part of the Asian boreal forests in northeast China. Forest Ecology and Management, 458: 117771.
F20	nn	CNXRTQ	China	49.4784	121.759	Larix gmelinii	1113	1787	2016	96	26	field work	Jiang, Y.; Li, W.; Zhao, S.; Zhou, Z.	classic	studying growth-climate correlations	Li, W. et al., 2019. Diverse responses of radial growth to climate across the southern part of the Asian boreal forests in northeast China. Forest Ecology and Management, 458: 117775.
L1	pn	WULASI	Russia	50.59	104.43	Larix sibirica	1385	1930	2006	324	178	literature	Wu, X.; Liu, H.; Guo, D.; Anenkhonov, O. A.; Badmaeva, N. K.; Sandanov, D. V.	fixed plot	studying growth-climate correlations	Wu, X. et al., 2012. Growth decline linked to warming-induced water limitation in hemi-boreal forests. Plos One, 7(8): e42619.
L2	nn	WUFD	China	47.322	89.667	Larix sibirica	1500	1910	2009	64	36	literature	Wu, X.; Liu, H.; He, L.; Qi, Z.; Anenkhonov, O. A.; Korolyuk, A. Y.; Yu, Y.; Guo, D.	fixed plot	studying growth-climate correlations	Wu, X. et al., 2014. Stand-total tree-ring measurements and forest inventory documented climate-induced forest dynamics in the semi-arid Altai Mountains. Ecological Indicators, 36(1): 231-241.
L3	nn	WUFZ	China	47.321	89.666	Larix sibirica	1522	1882	2009	67	35	literature	Wu, X.; Liu, H.; He, L.; Qi, Z.; Anenkhonov, O. A.; Korolyuk, A. Y.; Yu, Y.; Guo, D.	fixed plot	studying growth-climate correlations	Wu, X. et al., 2014. Stand-total tree-ring measurements and forest inventory documented climate-induced forest dynamics in the semi-arid Altai Mountains. Ecological Indicators, 36(1): 231-241.
L4	nn	WUQD	China	46.936	90.246	Larix sibirica	1854	1905	2009	81	48	literature	Wu, X.; Liu, H.; He, L.; Qi, Z.; Anenkhonov, O. A.; Korolyuk, A. Y.; Yu, Y.; Guo, D.	fixed plot	studying growth-climate correlations	Wu, X. et al., 2014. Stand-total tree-ring measurements and forest inventory documented climate-induced forest dynamics in the semi-arid Altai Mountains. Ecological Indicators, 36(1): 231-241.
L5	nn	WUQZ	China	46.935	90.245	Larix sibirica	1954	1890	2009	76	42	literature	Wu, X.; Liu, H.; He, L.; Qi, Z.; Anenkhonov, O. A.; Korolyuk, A. Y.; Yu, Y.; Guo, D.	fixed plot	studying growth-climate correlations	Wu, X. et al., 2014. Stand-total tree-ring measurements and forest inventory documented climate-induced forest dynamics in the semi-arid Altai Mountains. Ecological Indicators, 36(1): 231-241.
L6	nn	WUCHE	Russia	51.134	86.192	Larix sibirica	581	1957	2009	72	40	literature	Wu, X.; Liu, H.; He, L.; Qi, Z.; Anenkhonov, O. A.; Korolyuk, A. Y.; Yu, Y.; Guo, D.	fixed plot	studying growth-climate correlations	Wu, X. et al., 2014. Stand-total tree-ring measurements and forest inventory documented climate-induced forest dynamics in the semi-arid Altai Mountains. Ecological Indicators, 36(1): 231-241.
L7	nn	WUKUP	Russia	50.594	86.458	Larix sibirica	960	1960	2009	56	32	literature	Wu, X.; Liu, H.; He, L.; Qi, Z.; Anenkhonov, O. A.; Korolyuk, A. Y.; Yu, Y.; Guo, D.	fixed plot	studying growth-climate correlations	Wu, X. et al., 2014. Stand-total tree-ring measurements and forest inventory documented climate-induced forest dynamics in the semi-arid Altai Mountains. Ecological Indicators, 36(1): 231-241.
L8	nn	WUSHE	Russia	51.235	85.635	Larix sibirica	976	1960	2009	52	28	literature	Wu, X.; Liu, H.; He, L.; Qi, Z.; Anenkhonov, O. A.; Korolyuk, A. Y.; Yu, Y.; Guo, D.	fixed plot	studying growth-climate correlations	Wu, X. et al., 2014. Stand-total tree-ring measurements and forest inventory documented climate-induced forest dynamics in the semi-arid Altai Mountains. Ecological Indicators, 36(1): 231-241.
L9	pp	WUCEM	Russia	51.028	85.618	Larix sibirica	1628	1917	2009	49	27	literature	Wu, X.; Liu, H.; He, L.; Qi, Z.; Anenkhonov, O. A.; Korolyuk, A. Y.; Yu, Y.; Guo, D.	fixed plot	studying growth-climate correlations	Wu, X. et al., 2014. Stand-total tree-ring measurements and forest inventory documented climate-induced forest dynamics in the semi-arid Altai Mountains. Ecological Indicators, 36(1): 231-241.
L10	pp	SPLS	Russia	62.23	129.62	Larix sibirica	220	1901	2016	89	45	literature	Tei, S.; Sugimoto, A.; Kotani, A.; Ohta, T.; Morozumi, T.; Saito, S.; Hashiguchi, S.; Maximov, T.	classic	study forest carbon uptake	Tei, S. et al., 2019. Strong and stable relationships between tree-ring parameters and forest-level carbon fluxes in a Siberian larch forest. Polar Science, 21: 146-157.
L11	nn	KAZ	Russia	53.38	90.08	Larix sibirica	685	1835	2012	20	20	literature	Belokopytova, L. V.; Babushkina, E. A.; Zhirnova, D. F.; Panyushkina, I. P.; Vaganov, E. A.	classic	studying growth-climate correlations	Belokopytova, L.V., Babushkina, E.A., Zhirnova, D.F., Panyushkina, I.P. and Vaganov, E.A., 2018. Climatic response of conifer radial growth in forest-steppes of south Siberia: Comparison of three approaches. Contemporary Problems of Ecology, 11(4): 366-376.
L12	nn	BID1	Russia	54	90.98	Larix sibirica	620	1750	2018	29	22	literature	Babushkina, E. A.; Zhirnova, D. F.; Belokopytova, L. V.; Tychkov, I. I.; Vaganov, E. A.; Krutovsky, K. V.	classic	studying growth-climate correlations	Babushkina, E.A. et al., 2019. Response of four tree species to changing climate in a moisture-limited area of south Siberia. Forests, 10(11): 999.
L13	nn	BID2	Russia	54	91.02	Larix sibirica	600	1706	2019	46	25	literature	Babushkina, E. A.; Zhirnova, D. F.; Belokopytova, L. V.; Mehrotra, N.; Shah, S. K.; Keler, V. V.; Vaganov, E. A.	classic	crops yield reconstruction	Babushkina, E.A. et al., 2021. Prospects of using tree-ring earlywood and latewood width for reconstruction of crops yield on example of south Siberia. Forests, 12(2): 174.
L14	nn	CS3	Russia	54.4	89.95	Larix sibirica	-	1850	2005	24	12	literature	Knorre, A. A.; Siegwolf, R. T.; Saurer, M.; Sidorova, O. V.; Vaganov, E. A.; Kirdyanov, A. V.	classic	studying growth-climate correlations	Knorre, A.A. et al., 2010. Twentieth century trends in tree ring stable isotopes (δ13 and δ18O) of Larix sibirica under dry conditions in the forest steppe in Siberia. Journal of Geophysical Research. Biogeosciences, 115(3).
L15	np	DSBE	Russia	54.33	89.73	Larix sibirica	-	1737	2008	14	14	literature	Babushkina, E. A.; Belokopytova, L. V.	classic	studying growth-climate correlations	Babushkina, E.A. and Belokopytova, L.V., 2014. Climatic signal in radial increment of conifers in forest-steppe of southern Siberia and its dependence on local growing conditions. Russian Journal of Ecology, 45(5): 325-332.
L16	nn	TSLS	China	43.25	93.83	Larix sibirica	2300	1756	2009	42	25	literature	Chen, F.; Yuan, Y. J.; Yu, S. L.; Zhang, T. W.; Shang, H. M.; Zhang, R. B.; Qin, L.; Fan, Z. A.	classic	climate reconstruction	Chen, F. et al., 2015. A 225-year long drought reconstruction for east Xinjiang based on Siberia larch (Larix sibirica) tree-ring widths: Reveals the recent dry trend of the eastern end of Tien Shan. Quaternary International, 358: 42-47.
L17	xp	AL1	Mongolia	49.49	105.53	Larix sibirica	933	1943	2009	32	30	literature	Gradel, A.; Ganbaatar, B.; Nadaldorj, O.; Dovdondemberel, B.; Kusbach, A.	classic	studying growth-climate correlations	Gradel, A., Ganbaatar, B., Nadaldorj, O., Dovdondemberel, B. and Kusbach, A., 2017. Climate-growth relationships and pointer year analysis of a Siberian larch (Larix sibirica Ledeb.) chronology from the Mongolian mountain forest steppe compared to white birch (Betula platyphylla Sukaczev). Forest Ecosystems, 4(1): 22.
L18	nn	KM1	Mongolia	48.5	97.88	Larix sibirica	1966	1733	2012	200	100	literature	Khansaritoreh, E.; Eldarov, M.; Ganbaatar, K.; Saindovdon, D.; Leuschner, C.; Hauck, M.; Dulamsuren, C.	fixed plot	studying growth-climate correlations	Khansaritoreh, E. et al., 2017. Age structure and trends in annual stem increment of Larix sibirica in two neighboring Mongolian forest–steppe regions differing in land use history. Trees, 31(6): 1973-1986.
L19	nn	BA1	Mongolia	49.05	107.25	Larix sibirica	1040	1797	2007	94	94	literature	Dulamsuren, C.; Hauck, M.; Leuschner, C.	fixed plot	characterizing tree growth patterns	Dulamsuren, C., Hauck, M. and Leuschner, C., 2010. Recent drought stress leads to growth reductions in Larix sibirica in the western Khentey, Mongolia. Global Change Biology, 16(11): 3024-3035.
L20	pp	BAI	Russia	67.98	67.11	Larix sibirica	100	1720	2012	29	29	literature	Kukarskih, V. V.; Devi, N. M.; Moiseev, P. A.; Grigoriev, A. A.; Bubnov, M. O.	classic	studying growth-climate correlations	Kukarskih, V.V., Devi, N.M., Moiseev, P.A., Grigoriev, A.A. and Bubnov, M.O., 2018. Latitudinal and temporal shifts in the radial growth-climate response of Siberian larch in the Polar Urals. Journal of Mountain Science, 15(4): 722-729.
L21	pn	SLA	Russia	66.54	65.44	Larix sibirica	105	1740	2016	20	20	literature	Kukarskih, V. V.; Devi, N. M.; Moiseev, P. A.; Grigoriev, A. A.; Bubnov, M. O.	classic	studying growth-climate correlations	Kukarskih, V.V., Devi, N.M., Moiseev, P.A., Grigoriev, A.A. and Bubnov, M.O., 2018. Latitudinal and temporal shifts in the radial growth-climate response of Siberian larch in the Polar Urals. Journal of Mountain Science, 15(4): 722-729.
L22	pp	KOK	Russia	65.99	63.4	Larix sibirica	110	1783	2012	30	30	literature	Kukarskih, V. V.; Devi, N. M.; Moiseev, P. A.; Grigoriev, A. A.; Bubnov, M. O.	classic	studying growth-climate correlations	Kukarskih, V.V., Devi, N.M., Moiseev, P.A., Grigoriev, A.A. and Bubnov, M.O., 2018. Latitudinal and temporal shifts in the radial growth-climate response of Siberian larch in the Polar Urals. Journal of Mountain Science, 15(4): 722-729.
L23	nn	PGUF	Russia	56.63	47.92	Larix sibirica	-	1959	2013	9	9	literature	Demakov, I. P.	classic	characterizing tree growth patterns	Demakov, I.P., 2021. Radial growth patterns of Siberian larch in plantations of the Republic Mari El. IOP Conference Series: Earth and Environmental Science, 932(1): 012010.
L24	xn	KMFE	Russia	56.56	47	Larix sibirica	-	1904	2013	14	14	literature	Demakov, I. P.	classic	characterizing tree growth patterns	Demakov, I.P., 2021. Radial growth patterns of Siberian larch in plantations of the Republic Mari El. IOP Conference Series: Earth and Environmental Science, 932(1): 012010.
L25	0n	BKLS	Mongolia	47.77	107.12	Larix sibirica	1850	1875	2007	174	174	literature	Khishigjargal, M.; Dulamsuren, C.; Leuschner, H. H.; Leuschner, C.; Hauck, M.	fixed plot	studying growth-climate correlations	Khishigjargal, M., Dulamsuren, C., Leuschner, H.H., Leuschner, C. and Hauck, M., 2014. Climate effects on inter- and intra-annual larch stemwood anomalies in the Mongolian forest-steppe. Acta Oecologica, 55: 113-121.
L26	pp	SPLG	Russia	62.25	129.6	Larix gmelinii	-	1798	2007	24	12	literature	Nikolaev, A. N.; Fedorov, P. P.; Desyatkin, A. R.	classic	studying growth-climate correlations	Nikolaev, A.N., Fedorov, P.P. and Desyatkin, A.R., 2009. Influence of climate and soil hydrothermal regime on radial growth of Larix cajanderi and Pinus sylvestris in Central Yakutia, Russia. Scandinavian Journal of Forest Research, 24(3): 217-226.
L27	nn	CHUR	Russia	61.98	132.35	Larix gmelinii	-	1781	2006	24	12	literature	Nikolaev, A. N.; Fedorov, P. P.; Desyatkin, A. R.	classic	studying growth-climate correlations	Nikolaev, A.N., Fedorov, P.P. and Desyatkin, A.R., 2009. Influence of climate and soil hydrothermal regime on radial growth of Larix cajanderi and Pinus sylvestris in Central Yakutia, Russia. Scandinavian Journal of Forest Research, 24(3): 217-226.
L28	xn	TYNG	Russia	62.13	130.52	Larix gmelinii	-	1841	2006	24	12	literature	Nikolaev, A. N.; Fedorov, P. P.; Desyatkin, A. R.	classic	studying growth-climate correlations	Nikolaev, A.N., Fedorov, P.P. and Desyatkin, A.R., 2009. Influence of climate and soil hydrothermal regime on radial growth of Larix cajanderi and Pinus sylvestris in Central Yakutia, Russia. Scandinavian Journal of Forest Research, 24(3): 217-226.
L29	0n	CY1	Russia	62.15	130.52	Larix gmelinii	206	1965	2015	42	21	literature	Alberto, A.; Margarita, P.; Altynai, A.; José, M. O.; Emilia, G.; Anatoly, N.; Vladimir, S.	classic	studying growth-climate correlations	Arzac, A. et al., 2019. Increasing radial and latewood growth rates of Larix cajanderi Mayr. and Pinus sylvestris L. in the continuous permafrost zone in Central Yakutia (Russia). Annals of Forest Science, 76(4): 96.
L30	0n	CY2	Russia	62.32	133.52	Larix gmelinii	245	1965	2015	38	19	literature	Alberto, A.; Margarita, P.; Altynai, A.; José, M. O.; Emilia, G.; Anatoly, N.; Vladimir, S.	classic	studying growth-climate correlations	Arzac, A. et al., 2019. Increasing radial and latewood growth rates of Larix cajanderi Mayr. and Pinus sylvestris L. in the continuous permafrost zone in Central Yakutia (Russia). Annals of Forest Science, 76(4): 96.
L31	xp	CY3	Russia	63.35	137.97	Larix gmelinii	465	1965	2015	28	14	literature	Alberto, A.; Margarita, P.; Altynai, A.; José, M. O.; Emilia, G.; Anatoly, N.; Vladimir, S.	classic	studying growth-climate correlations	Arzac, A. et al., 2019. Increasing radial and latewood growth rates of Larix cajanderi Mayr. and Pinus sylvestris L. in the continuous permafrost zone in Central Yakutia (Russia). Annals of Forest Science, 76(4): 96.
L32	0p	CY4	Russia	64.42	144.05	Larix gmelinii	626	1965	2015	40	20	literature	Alberto, A.; Margarita, P.; Altynai, A.; José, M. O.; Emilia, G.; Anatoly, N.; Vladimir, S.	classic	studying growth-climate correlations	Arzac, A. et al., 2019. Increasing radial and latewood growth rates of Larix cajanderi Mayr. and Pinus sylvestris L. in the continuous permafrost zone in Central Yakutia (Russia). Annals of Forest Science, 76(4): 96.
L33	nn	CS2	Russia	65.8	98.5	Larix gmelinii	-	1750	2012	18	18	literature	Kharuk, V. I.; Ranson, K. J.; Im, S. T.; Il’ya, A. P.	classic	studying growth-climate correlations	Kharuk, V.I., Ranson, K.J., Im, S.T. and Petrov, I.y.A., 2015. Climate-induced larch growth response within the central Siberian permafrost zone. Environmental Research Letters, 10(12): 125009.
L34	xn	CS1	Russia	64.22	100.47	Larix gmelinii	215	1823	2011	38	19	literature	Kirdyanov, A. V.; Saurer, M.; Siegwolf, R.; Knorre, A. A.; Prokushkin, A. S.; Churakova, O. V.; Fonti, M. V.; Büntgen, U.	classic	studying forest fire	Kirdyanov, A.V. et al., 2020. Long-term ecological consequences of forest fires in the continuous permafrost zone of Siberia. Environmental Research Letters, 15(3): 034061.
L35	n0	TYPA	Russia	64.32	100.22	Larix gmelinii	200	1906	2009	36	36	literature	Benkova, А. V.; Mashukov, D. A.; Benkova, V. E.; Prokushkin, A. S.; Shashkin, A. V.	classic	studying growth-climate correlations	Benkova, А.V., Mashukov, D.A., Benkova, V.E., Prokushkin, A.S. and Shashkin, А.V., 2015. The effect of slope exposition on the growth dynamics of Larix gmelinii in permafrost conditions of Central Siberia. I. Differences in tree radial dynamics growth in the north- and south-facing slopes (in Russian). Sibirskij Lesnoj ?urnal, 2.
L36	np	TURA1	Russia	64.32	100.22	Larix gmelinii	200	1801	2003	225	118	literature	Kujansuu, J.; Yasue, K.; Koike, T.; Abaimov, A. P.; Kajimoto, T.; Takeda, T.; Tokumoto, M.; Matsuura, Y.	fixed plot	studying growth-climate correlations	Kujansuu, J. et al., 2007. Climatic responses of tree-ring widths of Larix gmelinii on contrasting north-facing and south-facing slopes in central Siberia. Journal of Wood Science, 53(2): 87-93.
L37	pn	TURA2	Russia	64.48	100.58	Larix gmelinii	589	1902	2011	20	20	literature	Kukarskih, V. V.; Devi, N. M.; Moiseev, P. A.; Grigoriev, A. A.; Bubnov, M. O.	classic	studying growth-climate correlations	Fonti, M.V. et al., 2019. Long-term variability of anatomic features of annual tree rings of larch, pine and spruce in the permafrost zone in central Siberia. Contemporary Problems of Ecology, 12(7): 692-702.
L38	np	TURA3	Russia	64.54	100.23	Larix gmelinii	204	1751	2005	20	20	literature	Sidorova, O. V.; Siegwolf, R. T.; Saurer, M.; Shashkin, A. V.; Knorre, A. A.; Prokushkin, A. S.; Vaganov, E. A.; Kirdyanov, A. V.	classic	studying growth-climate correlations	Sidorova, O.V. et al., 2009. Do centennial tree-ring and stable isotope trends of Larix gmelinii (Rupr.) Rupr. indicate increasing water shortage in the Siberian north? Oecologia, 161(4): 825-835.
L39	nn	UM1	Russia	60	133.82	Larix gmelinii	-	1824	2011	49	25	literature	Tei, S.; Yonenobu, H.; Sugimoto, A.; Ohta, T.; Maximov, T. C.	classic	climate reconstruction	Tei, S., Yonenobu, H., Sugimoto, A., Ohta, T. and Maximov, T.C., 2015. Reconstructed summer Palmer Drought Severity Index since 1850 AD based on δ13C of larch tree rings in eastern Siberia. Journal of Hydrology, 529: 442-448.
L40	nn	KOZ	Russia	56.07	160.02	Larix gmelinii	70	1840	1995	18	18	literature	Takahashi, K.; Homma, K.; Shiraiwa, T.; Vetrova, P. V.; Hara, T.	classic	studying growth-climate correlations	Takahashi, K., Homma, K., Shiraiwa, T., Vetrova, P.V. and Hara, T., 2001. Climatic factors affecting the growth of Larix cajanderi in the Kamchatka Peninsula, Russia. Eurasian Journal of Forest Research, 3: 1-9.
L41	p0	LENA	Russia	70.67	125.87	Larix gmelinii	180	1456	1994	80	80	literature	MacDonald, G. M., Case, R. A., & Szeicz, J. M.	classic	climate reconstruction	MacDonald, G.M., Case, R.A. and Szeicz, J.M., 1998. A 538-year record of climate and treeline dynamics from the lower lena river region of northern Siberia, Russia. Arctic and Alpine Research, 30(4): 334-339.
L42	xn	MHXC	China	53.46	122.35	Larix gmelinii	316	1950	2016	36	34	literature	Yasmeen, S.; Wang, X.; Zhao, H.; Zhu, L.; Yuan, D.; Li, Z.; Zhang, Y.; Ahmad, S.; Han, S.	classic	studying growth-climate correlations	Yasmeen, S. et al., 2019. Contrasting climate-growth relationship between Larix gmelinii and Pinus sylvestris var. mongolica along a latitudinal gradient in Daxing’an Mountains, China. Dendrochronologia, 58: 125645.
L43	nn	WEXC	China	49.6	121.43	Larix gmelinii	748	1949	2016	33	33	literature	Yasmeen, S.; Wang, X.; Zhao, H.; Zhu, L.; Yuan, D.; Li, Z.; Zhang, Y.; Ahmad, S.; Han, S.	classic	studying growth-climate correlations	Yasmeen, S. et al., 2019. Contrasting climate-growth relationship between Larix gmelinii and Pinus sylvestris var. mongolica along a latitudinal gradient in Daxing’an Mountains, China. Dendrochronologia, 58: 125645.
L44	nn	TLHXC	China	50.41	121.34	Larix gmelinii	1042	1958	2016	30	27	literature	Yasmeen, S.; Wang, X.; Zhao, H.; Zhu, L.; Yuan, D.; Li, Z.; Zhang, Y.; Ahmad, S.; Han, S.	classic	studying growth-climate correlations	Yasmeen, S. et al., 2019. Contrasting climate-growth relationship between Larix gmelinii and Pinus sylvestris var. mongolica along a latitudinal gradient in Daxing’an Mountains, China. Dendrochronologia, 58: 125645.
L45	nn	BYH	China	44.44	118.85	Larix gmelinii	1094	1791	2014	42	21	literature	Zhang, T.; Yu, S.; Yuan, Y.; Huang, L.; Jiang, S.	classic	studying growth-climate correlations	Zhang, T., Yu, S., Yuan, Y., Huang, L. and Jiang, S., 2018. Development of a Larix principis-rupprechtii tree-ring width chronology and its climatic signals for the southern Greater Higgnan Mountains. Geochronometria, 45(1): 1-9.
L46	nn	QMG	China	44.2	119.77	Larix gmelinii	1309	1913	2014	40	20	literature	Zhang, T.; Yuan, Y.	classic	studying growth-climate correlations	Zhang, T., Yu, S., Yuan, Y., Huang, L. and Jiang, S., 2018. Development of a Larix principis-rupprechtii tree-ring width chronology and its climatic signals for the southern Greater Higgnan Mountains. Geochronometria, 45(1): 1-9.
L47	pn	WULAGM	Russia	52.69	111.84	Larix gmelinii	976	1928	2006	173	98	literature	Wu, X.; Liu, H.; Guo, D.; Anenkhonov, O. A.; Badmaeva, N. K.; Sandanov, D. V.	fixed plot	studying growth-climate correlations	Wu, X. et al., 2012. Growth decline linked to warming-induced water limitation in hemi-boreal forests. Plos One, 7(8): e42619.
