# Supplementary material for: Reassessment of growth-climate relations indicates the potential for decline across Eurasian boreal larch forests
Source: Nat Commun. 2023 Jun 8;14:3358. doi: 10.1038/s41467-023-39057-5 (PMC10250375; doi:10.1038/s41467-023-39057-5)
Supplement: Supplementary file 5 — Supplementary Data 2 [file 41467_2023_39057_MOESM5_ESM.xlsx]

## Sheet: Sheet1
STATION ID	COUNTRY	LAT (°N)	LON (°E)	START YEAR (AD)	END YEAR (AD)
20891	Russia	71.983	102.467	1928	2022
20982	Russia	70.967	94.5	1936	2022
21908	Russia	70.133	113.967	1942	2022
21921	Russia	70.683	127.4	1909	2022
21931	Russia	70.767	136.217	1936	2022
21946	Russia	70.617	147.883	1944	2022
22550	Russia	64.6	40.717	1881	2022
23074	Russia	69.4	86.167	1906	2014
23220	Russia	67.05	64.07	1959	2019
23256	Russia	67.467	78.733	1936	2022
23274	Russia	67.467	86.567	1936	2022
23331	Russia	66.9	65.667	1939	1997
23345	Russia	66.633	72.933	1948	2019
23365	Russia	66.6	82.5	1959.01	1997
23405	Russia	65.433	52.267	1892	2022
23412	Russia	65.967	56.917	1936	2022
23445	Russia	65.467	72.667	1956.01	2022
23527	Russia	64.283	60.883	1936	2022
23552	Russia	64.917	77.817	1936	2022
23631	Russia	63.933	65.05	1933	2022
23656	Russia	63.383	78.317	1957	2019
23904	Russia	60.333	51.55	1959.08	2019
23914	Russia	60.4	56.517	1888	2022
24105	Russia	68.467	102.367	1937.07	1994
24125	Russia	68.5	112.433	1936	2022
24136	Russia	68.617	118.333	1938	2022
24143	Russia	68.733	124	1937	2022
24266	Russia	67.567	133.4	1885	2022
24343	Russia	66.767	123.4	1936	2022
24371	Russia	66.8	136.683	1966	2019
24382	Russia	66.45	143.233	1937	2022
24507	Russia	64.27	100.23	1928	2022
24561	Russia	65	130.683	1941	1988
24671	Russia	63.95	135.867	1959.01	2022
24679	Russia	63.217	139.6	1942	2019
24688	Russia	63.25	143.15	1943	2022
24763	Russia	62.817	134.433	1966	2019
24768	Russia	62.033	132.6	1936	2022
24790	Russia	62.783	148.167	1937	2022
24856	Russia	61.483	129.15	1948.01	2022
24959	Russia	62.017	129.717	1888	2022
24966	Russia	60.38	134.45	1897	2022
25123	Russia	68.75	161.283	1940	2022
25138	Russia	68.117	164.167	1936	2022
25206	Russia	67.45	153.717	1936	2022
25248	Russia	67.25	167.967	1944	2022
25400	Russia	65.733	150.9	1936	2022
25503	Russia	64.75	153.967	1936	2022
25551	Russia	64.683	170.417	1894	2022
25621	Russia	64	158.917	1945	2000
25703	Russia	62.917	152.417	1936	2022
25705	Russia	62.45	152.317	1955	2022
25927	Russia	59.65	154.267	1936	2022
26063	Russia	59.8	30.263	1881	2022
27485	Russia	56.6	47.9	1936	2022
28144	Russia	58.867	60.783	1936	2022
29752	Russia	54.75	88.82	1933	2022
29862	Russia	53.767	91.317	1959	2019
29892	Russia	53.95	98.817	1953.02	2015
29999	Russia	52.5	99.8	1948	2019
30356	Russia	56.38	114.83	1966	2019
30627	Russia	53.1	105.53	1911	2022
30745	Russia	52.54	111.56	1935	2022
30915	Russia	50.41	103.62	1936	2019
30925	Russia	50.37	106.45	1895	2022
30949	Russia	49.567	111.967	1927	2021
31062	Russia	59.767	137.667	1945	2022
32076	Russia	50.4	143.767	1936	2022
32363	Russia	55.933	158.667	1941	2019
32389	Russia	56.3167	160.833	1914	2022
32447	Russia	55.117	159.067	1966	2019
32509	Russia	54.117	159.983	1936	2022
36096	Russia	51.717	94.5	1943	2022
36229	Russia	50.283	85.617	1936	2022
36259	Russia	50.017	88.683	1934	2022
36278	Russia	50.383	90.433	1962	2019
36307	Russia	50.25	95.167	1949	2022
44207	Mongolia	50.433	100.15	1963.03	2022
44212	Mongolia	49.8	92.083	1957.07	2022
44214	Mongolia	48.933	89.933	1959.01	2022
44231	Mongolia	49.633	100.167	1956.08	2022
44239	Mongolia	48.8	103.55	1956.08	2022
44241	Mongolia	48.917	106.067	1956.08	2022
44272	Mongolia	47.75	96.85	1956.09	2022
44282	Mongolia	47.45	101.467	1956.08	2022
44284	Mongolia	46.7	100.133	1958	2022
44287	Mongolia	46.133	100.683	1963.03	2022
44294	Mongolia	47.3	107.483	1956.08	2022
50136	China	52.97	122.52	1957	2022
50246	China	52.35	124.72	1960	2022
50247	China	52.03	123.57	1974	2022
50349	China	51.67	124.4	1972	2022
50425	China	50.25	120.18	1957	2022
50431	China	50.78	121.52	1956	2022
50434	China	50.48	121.68	1957	2022
50442	China	50.4	124.12	1966	2022
50445	China	50.58	123.73	1960	2022
50526	China	49.28	120.7	1957	2022
50548	China	49.2	123.72	1957	2022
50632	China	48.77	121.92	1951	2022
50639	China	48	122.73	1952	2022
50727	China	47.17	119.93	1952	2022
50834	China	46.6	121.22	1957	2022
51053	China	48.05	86.4	1958	2022
51076	China	47.73	88.08	1954	2022
51087	China	46.98	89.52	1956	2022
51186	China	46.67	90.38	1957	2022
52101	China	43.6	93.05	1957	2022
52203	China	42.82	93.52	1952	2022
54027	China	43.98	119.4	1953	2022
